# Supplementary material for: Highly diversified expansions shaped the evolution of membrane bound proteins in metazoans
Source: Sci Rep. 2017 Sep 28;7:12387. doi: 10.1038/s41598-017-11543-z (PMC5620054; doi:10.1038/s41598-017-11543-z)
Supplement: Supplementary file 1 — Supplemental Data S1 [file 41598_2017_11543_MOESM1_ESM.xlsx]

## Sheet: Legend
Highly diversified expansions shaped the evolution of membrane bound proteins in metazoans
Misty M Attwood, Arunkumar Krishnan, Markus Sällman Almén, and Helgi B Schiöth
Legend for Phylo Order column and species description
1: Last holozoan common ancestor (LHCA) conserved membrane proteome subset
2: Metazoan innovation
3: Protostomia innovation
4: Deuterostomia innovation
5: Vertebrate innovation
6: Mammilian innovation
7: Clusters identified in scattered presence throughout metazoan species
8: Insecta innovation
9: Lochotrochozoa innovation
Species Descriptions
HS: Homo sapiens
MM: Mus musculus
GG: Gallus gallus
XT: Xenopus tropicalis
DR: Danio rerio
CI: Ciona intestinalis
SP: Strongylocentrotus purpuratus
DM: Drosophila melanogaster
AM: Apis mellifera
AP: Acyrthosiphon pisum
DP: Daphnia pulex
CE: Caenorhabditis elegans
CT: Capitella teleta
LA: Lingula anatina
CG: Crassostrea gigas
LG: Lottia gigantea
IL: Intoshia linei
SM: Schistosoma mansoni
NV: Nematostella vectensis
TA: Trichoplax adhaerens
ML: Mnemiopsis leiedyi
AQ: Amphimedon queenslandica
MB: Monosiga brevicollis
CO: Capsaspora owczarzaki
Note: Category Order are those Group Description Clusters that are presented in Figures

## Sheet: Annotated Clusters
Classification	Group Description	HS	MM	GG	XT	DR	CI	SP	DM	AM	AP	DP	CE	CT	LA	CG	LG	IL	SM	NV	TA	ML	AQ	MB	CO	LHCA	Phylo Order	Category Order
Enzymes	E.C.: 2.4.-.-	169	174	120	148	230	101	225	123	82	136	126	190	188	233	110	90	26	56	79	76	87	81	59	67	63	1	1
Enzymes	E.C.: 3.4.-.-	151	167	109	117	137	57	142	95	72	95	93	83	163	161	100	125	33	52	74	76	56	116	74	56	65	1	2
Enzymes	E.C.: 3.1.-.-	126	118	95	110	137	57	103	65	57	73	60	100	105	105	94	90	34	40	76	44	71	105	47	61	54	1	3
Enzymes	E.C.: 2.3.-.-	110	115	84	110	133	60	123	83	69	75	57	72	92	122	74	81	38	47	78	52	45	78	46	52	49	1	4
Enzymes	E.C.: 6.3.-.-	94	92	79	88	119	40	97	44	48	47	56	36	67	92	52	53	14	33	71	43	31	63	32	53	43	1	5
Enzymes	E.C.: 3.6.-.-	66	71	61	77	72	27	54	27	28	38	56	32	30	64	40	33	22	41	34	28	23	59	75	31	53	1	6
Enzymes	E.C.: 1.1.-.-	38	55	43	54	70	31	52	38	34	36	59	40	66	81	45	36	11	21	42	39	21	53	18	20	19	1	7
Enzymes	E.C.: 2.7.-.-	50	52	42	37	67	23	43	30	28	51	36	35	44	43	35	45	17	24	32	20	19	35	30	27	29	1	8
Enzymes	E.C.: 3.2.-.-	35	31	29	28	44	11	41	11	10	21	12	4	182	63	35	39	14	10	18	9	11	11	9	10	10	1	9
Enzymes	E.C.: 1.14.-.-	34	40	31	37	39	22	41	18	21	21	25	19	40	46	30	22	7	6	20	23	15	29	20	27	24	1	10
Enzymes	E.C.: 1.6.-.-	30	31	27	27	28	19	22	21	12	30	26	15	31	37	26	22	9	8	20	9	9	27	8	7	8	1	11
Enzymes	E.C.: 2.1.-.-	27	26	22	36	27	12	16	16	17	33	16	12	17	26	15	18	4	11	24	16	12	44	12	19	16	1	12
Enzymes	E.C.: 4.6.-.-	16	18	13	16	27	7	32	21	16	11	20	31	49	34	40	30	5	4	11	12	17	11	15	4	10	1	13
Enzymes	E.C.: 3.5.-.-	22	20	16	23	26	12	26	18	10	15	9	6	40	40	16	6	3	4	13	6	19	7	2	6	4	1	14
Enzymes	E.C.: 2.5.-.-	14	13	13	15	15	6	21	8	6	7	7	4	9	15	10	14	6	5	17	12	5	11	10	6	8	1	15
Enzymes	E.C.: 1.3.-.-	13	12	11	13	15	9	10	7	5	6	12	11	18	17	9	5	2	4	10	11	5	11	11	10	11	1	16
Enzymes	E.C.: 2.8.-.-	12	14	6	9	17	8	36	5	3	4	7	3	14	32	7	9		3	7		22	2	8		4	1	17
Enzymes	E.C.: 4.1.-.-	10	8	6	8	8	7	10	5	4	3	6	4	14	14	7	16	1	5	16	3	4	10	9	9	9	1	18
Enzymes	E.C.: 1.2.-.-	6	4	4	4	6	3	5	22	13	35	14	2	4	7	4	4	4	1	4	3	2	5	5	5	5	1	19
Enzymes	E.C.: 4.2.-.-	9	9	9	8	14	7	5	7	6	2	4	4	11	10	13	4	4	4	6	3	4	9	3	2	3	1	20
Enzymes	E.C.: 5.99.-.-	8	8	6	9	8	3	3	1	3	3	3	2	5	13	7	6	4	1	4	5	9	2	4	3	4	1	21
Enzymes	E.C.: 5.2.-.-	6	7	9	7	8	5	7	2	4	8	2	2	5	5	6	3	1	2	2	2	5	4	5	4	5	1	22
Enzymes	E.C.: 1.17.-.-	4	5	3	4	5	3	3	2	2	4	2	2	4	3	2	3	2	1	6	1	1	2	2	1	2	1	23
Enzymes	E.C.: 1.5.-.-	4	3	1	1	2	3	3	4	2	2	2	3	4	7	2	2	1	3	2	2	2	3	3	1	2	1	24
Enzymes	E.C.: 5.3.-.-	2	2	2	4	2	1	1	1	2	3	1	2	2	5	1	1		1	1	2	1	2	3	1	2	1	25
Enzymes	E.C.: 6.1.-.-	2	2	1	2	2	1	2	1	4	3		3	1	1	2	2	3	5	1			3	2	1	2	1	26
Enzymes	E.C.: 1.4.-.-	2	2	2	2	2	1	4	1	1		1		7	6	6	3			3	1		1	1		1	1	27
Enzymes	E.C.: 3.4.-.-	1	1	2	2	3	2	2		1	1	2		3	3	3	3		1	3	2	6	2	3	2	3	1	28
Enzymes	E.C.: 6.3.-.-	3	2	1	4	1	1	5	1	2	1	3		3	8	4	2	1	2	3	1	1	1	2		1	1	29
Enzymes	E.C.: 3.3.-.-	2	2	1	2	2	3	5	1	2		1	1	5	2	5	3	1	2	1	1	5	6	2	1	2	1	30
Enzymes	E.C.: 5.1.-.-	5	5	3	4	6	1	3	1			1	2	2	8	3	2			4	3		2		2	1	1	31
Enzymes	E.C.: 2.9.-.-	1	1	1	1	1	1	1			1	1			2				1	1		1	1		1	1	1	32
Enzymes	E.C.: 1.11.-.-	1	2	2	2	1			1					1	2									1		1	1	33
Enzymes	E.C.: 4.4.-.-	1				1								1		1				1			1	1		1	1	34
Enzymes	E.C.: 2.2.-.-	1	1					1			2													1		1	1	35
Enzymes	E.C.: 5.5.-.-								1	1													2	1		1	1	36
Enzymes	E.C.: 1.21.-.-	4	5	3	1	3		1	1	2	2	1	1	7	3					1	6	1	1			0	2	38
Enzymes	E.C.: 1.9.-.-		1	1	1	1	1		2	1	2	1	1							1			1			0	2	39
Enzymes	E.C.: 1.13.-.-	1				1		3								1										0	2	40
Enzymes	E.C.: 5.4.-.-	1	1													1		1		1						0	2	41
Enzymes	E.C.: 6.2.-.-					1				1		1					1									0	2	42
Enzymes	E.C.: 4.3.-.-						1										1			1						0	2	43
Miscellaneous	Cadherin	113	122	59	79	140	13	17	16	14	14	16	13	46	26	62	67	7	35	10	3	7	11	10	1	6	1	1
Miscellaneous	Claudin family	61	71	46	59	107	38	11	12	15	19	15	7	90	36	64	52	9	11	9	2	3	3	5	4	5	1	2
Miscellaneous	Enzymatic Activity	49	54	45	54	97	40	88	64	48	137	90	152	164	149	87	126	15	29	92	34	34	50	234	37	136	1	3
Miscellaneous	GTPase activating protein	48	37	30	39	35	12	24	19	19	27	20	10	29	31	27	25	10	17	22	16	20	25	33	29	31	1	4
Miscellaneous	von Willebrand factor D/ NIDO/other families	40	39	34	43	66	61	176	14	13	20	16	37	72	128	168	69	11	11	37	30	21	48	28	13	21	1	5
Miscellaneous	SEA family	39	48	21	37	58	13	46	30	17	31	21	11	21	36	21	35	2	8	9	7	9	13	7	4	6	1	6
Miscellaneous	Tetraspanin	34	32	29	40	55	28	37	37	22	12	20	23	50	40	47	39	13	38	35	20	29	23	1	4	3	1	7
Miscellaneous	StructuralAndAdhesion	35	32	24	25	37	7	14	3	5	4	10	33	6	10	7	7		10	3		5	1	5	1	3	1	8
Miscellaneous	Vesicular transport	20	22	17	20	25	17	13	16	12	17	13	14	19	22	13	15	9	10	17	11	17	15	9	13	11	1	9
Miscellaneous	Cytochrome c oxidase	20	20	14	18	26	8	5	18	11	12	12	9	13	7	3	7	6	7	10	6	4	18	4	11	8	1	10
Miscellaneous	Vacuolar protein sorting	10	14	9	12	13	3	9	4	8	7	5	5	10	7	8	6	6	7	12	3	3	11	15	6	11	1	11
Miscellaneous	Chaperone mechanism	12	12	9	12	15	3	8	12	7	6	17	9	5	18	4	5	2	6	5	5	7	6	6	7	7	1	12
Miscellaneous	Thrombospondin type 1 domain	11	14	13	15	21	21	49	11	8	6	13	15	44	107	68	35	3	10	25	6	6	37	5	16	11	1	13
Miscellaneous	Synaptobrevin	10	12	8	8	11	5	5	4	7	4	7	7	7	6	9	7	4	6	5	5	5	8	2	3	3	1	14
Miscellaneous	Synaptogyrin	4	4	3	3	6	1	1	1	1	1	1	1	1	2	1	1	1	1		2	1	1	1	1	1	1	15
Miscellaneous	Synaptophysin	4	4	3	4	7	1	1				1	1	2	2	1	2		1	2	2	1	4		2	1	1	16
Miscellaneous	Synaptotagmin	15	17	12	13	20	2	9	6	8	3	5	4	4	14	7	2	1	4	8	5	1	1	2	1	2	1	17
Miscellaneous	GEF	11	10	11	12	11	5	10	3	7	6	3	4	6	7	7	4		11	16	5	4	6	10	10	10	1	18
Miscellaneous	Lysosome-associated membrane glycoprotein	7	7	7	6	9	4	6	5	4	2	3	3	3	9	4	2	1	6	2	3	2	11	4	1	3	1	19
Miscellaneous	50S ribosome-binding GTPase family	5	4	4	3	30	3	2	1	1	1	4	1	1	5	4	6		3	4	3	2	39	2	4	3	1	20
Miscellaneous	Frag1/DRAM/Sfk1 family	6	7	4	6	12	5	6	4	4	2	2	10	3	7	9	9	2	9	10	1	3	5	2	3	3	1	21
Miscellaneous	Apolipoproteins L/O	4	12	3	6	16		6			1	7	4	1	16	20	6	1	1	2	1	3	24	1		1	1	22
Miscellaneous	GAS2	8	7	6	12	15	2	9	2	2	3	6	5	8	6	6	9	4	11	3	5	10	8	1	3	2	1	23
Miscellaneous	Dispanins	16	17	8	8	22	1	16			1	4		23	38	45	27	14	1	8		9	40		2	1	1	24
Miscellaneous	Otopetrin	18	17	16	20	24	6	27	14	16	17	34	57	27	42	20	20	5	16	38	1	17	1	3		2	1	25
Miscellaneous	Connexin, Innexin, Pannexin	23	23	19	26	46	20	1	8	7	9	10	25	29	27	16	16	13	20	8		13	4	2		1	1	26
Miscellaneous	Cytokines and growth factors	28	27	17	15	25	8	3	3	1	5	1	1	2	7	3	3			3		1	1	1		1	1	27
Miscellaneous	Ion channel regulatory protein UNC-93	3	4	3	5	4	22	5	4	5	7	2	18	14	27	9	8		1	5	2	6	15	2	1	2	1	28
Miscellaneous	Prominin	2	2	3	3	3	2	8	3	2	2	1	5	6	4	5	3		2	2	3	36	2		1	1	1	29
Miscellaneous	LITAF-like zinc ribbon domain	2	2	2	2	8	2	2	20	10	39	8	12	6	4	13	3	1	5	6	5	4	2	1	2	2	1	30
Miscellaneous	UNC-50 family	1	1	1	1	1	1	2	1	1	1	1	1	1	1		1	1	1	1	1	1	2	1	1	1	1	31
Miscellaneous	Mab-21 protein	6	4	5	4	4								27	10	38	2			3			1	1		1	1	32
Miscellaneous	Unknown (17 LHCA)	325	291	177	161	246	81	132	170	128	142	138	161	218	277	119	130	31	62	149	84	75	125	60	89	17	1	33
Miscellaneous	Zona pellucida-like domain	9	10	9	11	15	10	25	17	14	18	20	40	16	47	8	5	1		18	1	2	27			0	2	35
Miscellaneous	CD20-like family	24	31	6	8	43	26	24	2	3	1	13	2	36	32	4	3		2	7	41	3	1			0	2	36
Miscellaneous	Proteoglycan	5	8	4	2	8		5	1	2	2	4	2	1	2		6		1		2	3	2			0	2	37
Miscellaneous	Caveolin	3	3	3	6	5	3	5		1		3	2	5	9	20	7	2		2	1		5			0	2	38
Miscellaneous	Sprouty protein	7	7	6	7	6	3	1	2	2		2		2	2	2	2			2		2				0	2	39
Miscellaneous	Beta-amyloid peptide	3	3	2	2	4		2	1	1	2	1	2	2	3	1	1	1	1	1	1					0	2	40
Miscellaneous	Transmembrane protein family 132	5	5	5	5	6		1	1	1	1	1	1	1	1				1	1						0	2	41
Miscellaneous	Wnt and FGF inhibitory regulator	11	11	6	10	14	1	3			1	2	1	3	5	4	3	1					1			0	2	42
Miscellaneous	SIT family	12	17	6	2	16						1				1	1									0	2	43
Miscellaneous	CD molecules	24	41	18	10	16		1									1	1								0	2	44
Miscellaneous	40S ribosome biogenesis protein Tsr1 and BMS1 C-terminal				2							1				1				1					1	1	1
Miscellaneous	A49-like RNA polymerase I associated factor	1								1	1						2			1	1	1		1		1	1
Miscellaneous	AbgT putative transporter family										1			1											1	1	1
Miscellaneous	Abhydrolase domain containing 18						1		1	1	1	1		1	1		1				1			1	1	1	1
Miscellaneous	Actin family	15	3		2			7	2	2	1			2		1		1	2			4	1	3	1	2	1
Miscellaneous	Actin-based molecular motors	2	1	4	5	4	2	3	1	1		1	1	1	3	3	1		2	1	2	2	1	3		2	1
Miscellaneous	Acyl-CoA-binding protein	1	2	1	1	3	1	1	1	1	1	1	2		2		1			1		1	1		1	1	1
Miscellaneous	Adapter protein complex	3	2	1	2	2		1	2		1	1				2		2	1	1	3	3	3	3	2	3	1
Miscellaneous	Adenosine/AMP deaminase N-terminal				1				1																1	1	1
Miscellaneous	AI-2E family transporter	1	1	1	1	1	1	2	1	2		1	1	2	3	1	1	2	1	2	1	1	1	1	1	1	1
Miscellaneous	alpha-glycerophosphate oxidase				1			1				2							1						1	1	1
Miscellaneous	Alternative oxidase							1						2	3		1			1	1		2		1	1	1
Miscellaneous	AMP-activated protein kinase		1			1	1	2	1	1		1	1			6	2					2	1	7	1	4	1
Miscellaneous	Anaphase-promoting complex subunit 1		1	1	1		1	3	1	1	1	1	1	1	1		1	1	1		1	1	1	1		1	1
Miscellaneous	Angiotensin II, type I receptor-associated protein (AGTRAP)	1	1	1	1	1	1		1	1	1	1		1	1		1				1		1		2	1	1
Miscellaneous	Antiapoptotic protein	6	7	5	6	11	4	6	9	4	5	7	5	6	6	7	5	3	6	5	6	6	4	2	2	2	1
Miscellaneous	ApaG domain										1					1	1							2	1	2	1
Miscellaneous	apextrin							3	1						7	10	8	7	1	9	1	2	5		1	1	1
Miscellaneous	Aph-1 protein	2	3	2	1	2	1	1	1	1	1	1	1	1	1		1		1	2	1	1	1	1	1	1	1
Miscellaneous	Assembly of the V0 complex	1	2	1	1	1			3	1			1	1	2		1	1				1	1		1	1	1
Miscellaneous	ATPase family associated with various cellular activities	8	9	4	12	10	6	17	8	8	5	14	9	5	18	17	8	5	10	10	6	7	24	13	10	12	1
Miscellaneous	ATPase proteolipid family	4	4	3	4	4	1	2	2	2	2	2	2	2	5	3	2		1	2	2	1	2	2	2	2	1
Miscellaneous	Autophagy protein	2	2	1	2	3	3	4	1	2	3	1	1	5	19	4	12	2	1	4	4	2	13	3	4	4	1
Miscellaneous	Axonal development	1	1		1	2						2	6		2	5	1			1	4			1		1	1
Miscellaneous	Bacterial enzymatic protein																						1	2		1	1
Miscellaneous	Battenin	1	1		2	1		2	1	1	1	1	3	1	6	4	1		2	26		1		1		1	1
Miscellaneous	BolA-like protein	1	1	1	1	1	1	1	1	1	1	1	1		2	1	1	1	1	1		1	1		1	1	1
Miscellaneous	Branched-chain amino acid transport system	2	3		1		1	1	2	3	5	1		6	1		1		2	1			3	1	2	2	1
Miscellaneous	BRCA1	2	2		1	2		2		3		1	50	1	7		1	1			2	2		2	2	2	1
Miscellaneous	Breast carcinoma amplified sequence 3		1								1				2	3	2			1		5	2	2	2	2	1
Miscellaneous	Brf1-like TBP-binding domain													1				1							2	1	1
Miscellaneous	Cadherin-like	3	5	4	6	6	3	5	3	3	2	5	2	1	9	5	6	7	3	4			2	1	4	3	1
Miscellaneous	Cancer susceptibility candidate 1								1												1			1		1	1
Miscellaneous	Casein Kinase 2 substrate			1																					1	1	1
Miscellaneous	CASP C terminal			1		1	1	1				1	1	1	1	1	1		1	1		1	1	1	1	1	1
Miscellaneous	Cation transport protein													1											3	2	1
Miscellaneous	Cell differentiation family, Rcd1-like												1		1				1					1		1	1
Miscellaneous	Cell morphogenesis	1	1	1	1			2	1	1	1	1		1	1	1		1	1		2			1		1	1
Miscellaneous	Cep120 protein	1	1	1	2	1	2							1	2							7		2		1	1
Miscellaneous	Channel regulation	3	3	2	2	3	1	1	1	2	3	1	1	1	2		3	1	1	2	1		1	2	2	2	1
Miscellaneous	Chromatin modification-related protein			1					1					1	6	10	1					1	1	1		1	1
Miscellaneous	Chromosome segregation during meiosis	1	1	1	1														1						1	1	1
Miscellaneous	Cleft lip and palate transmembrane protein 1 (CLPTM1)	2	2	1	2	2	2	3	2	2	2	2	3	2	3	2	2	2	2	3	2	2	2	2	2	2	1
Miscellaneous	Coatomer WD associated region	3	3	2	4	2	1	2	2	2	3	1	3				1	1		2		2	1	3	2	3	1
Miscellaneous	Cohesin loading factor	1	1	1	1			2			1	1		1		1					1				1	1	1
Miscellaneous	Colon cancer-associated protein Mic1-like							1																1		1	1
Miscellaneous	Component of RNA polymerase I core factor complex	1	1	1	1	1	1							1	1	1			1		1				1	1	1
Miscellaneous	Component of the COPII coat	1	1			1			1	1	2		1			1				1		2	2		1	1	1
Miscellaneous	Component of the GPI transamidase complex	2	2	1	1	1	1	1	1	1	1	1	1	1	1	1	1	1	1	2	1	1	1		1	1	1
Miscellaneous	Component of the Mediator complex	2	2	2	3	2	1	1	1	1	1	1		1	4	4	2			1	2		1		3	2	1
Miscellaneous	Copine				1			2							3		1			1			1	1	1	1	1
Miscellaneous	Cornichon protein	4	4	2	3	4	2	1	2	1	4	2	2	2	2	2	2		1	2	2	1	2	1	1	1	1
Miscellaneous	Cornifin (SPRR) family							2		1	1	103		4	7		9			9		2	6	1		1	1
Miscellaneous	CrcB-like protein, Camphor Resistance (CrcB)						2																2	1	1	1	1
Miscellaneous	CST, telomere maintenance, complex subunit CTC1	1		1	1																				1	1	1
Miscellaneous	Cupin superfamily									1														11	4	8	1
Miscellaneous	Cytochrome B561	1	1	1	1	1	1	1	1	1	1		1		2			1						1	1	1	1
Miscellaneous	Cytochrome C1 family	1	1			1	1	1	2	2	2		1	2	1	1	1	1	1	1	1	1	4	1	1	1	1
Miscellaneous	DDRGK domain	1	1	1		1	1	1	1	1			1	1	1	1	1	1	1		1	1	1		1	1	1
Miscellaneous	DEAD_2				1			1				1		4	2		1	1	1		3	2	3		1	1	1
Miscellaneous	DHH family							1						1				1			1		1		2	1	1
Miscellaneous	Dip2/Utp12 Family		1	1	1	1														1				1	1	1	1
Miscellaneous	DNA / pantothenate metabolism flavoprotein											1												1		1	1
Miscellaneous	DNA methyltransferase 1-associated protein 1 (DMAP1)																						1		1	1	1
Miscellaneous	DNA mismatch repair protein, C-terminal domain																	1	1					3		2	1
Miscellaneous	DNA polymerase beta thumb													1											1	1	1
Miscellaneous	DNA polymerase phi	1						1				1		1		1			1						1	1	1
Miscellaneous	DnaJ domain	2	2	1	2	2	1	4	2			2	3	2	3		2	1	1	3	2	2	1	1		1	1
Miscellaneous	Dopey	1	1	1		2		1	1	1		1	1	1	1		1	1	1	1		1	1		1	1	1
Miscellaneous	Dor1-like family												1											2		1	1
Miscellaneous	Doublecortin																			1				4		2	1
Miscellaneous	DoxX-like family	2	2	3	2	1	1	4	1	1	1			2	3	3	2	1	2	1	2	1		1		1	1
Miscellaneous	Dyggve-Melchior-Clausen syndrome protein	2	2	2	2	2	2	4	2	2	2	2	2	2	3	2	3	1	2	2	2		3	1	2	2	1
Miscellaneous	Dynactin p62 family																			1			1	1		1	1
Miscellaneous	Dynein light intermediate chain (DLIC)																	1						1		1	1
Miscellaneous	E3 UFM1-protein ligase 1								1			1		1	2		1	1							1	1	1
Miscellaneous	EcsC protein family											1													1	1	1
Miscellaneous	Ectopic P granules protein	1	1		1					1		1				1	1	1	2	1			2	3		2	1
Miscellaneous	ELL complex	1	1	1	2	2	1	1	1	1	1	1	2	1	1		2		2	2	1	1		3	1	2	1
Miscellaneous	ELMO/CED-12 family	3	3	3	2	1	3	3	1	1		1	1	1		1			1	3				1		1	1
Miscellaneous	Elongation factor TS												1							1				1		1	1
Miscellaneous	Endoplasmic reticulum membrane-associated RNA degradation	1	1	1	1		1								1	1	1				1		1	1	1	1	1
Miscellaneous	Epoxide hydrolase N terminus			2		2	1	1	3						2						1	1		1		1	1
Miscellaneous	ER protein Pkr1																			1	1			1	1	1	1
Miscellaneous	Erg28 like protein	1	1	1	1	1			1		1	1		1	2		1				1		1		1	1	1
Miscellaneous	ERK and JNK pathways, inhibitor																		1					1		1	1
Miscellaneous	Etoposide-induced protein 2.4 (EI24)	1	1	1		1	1	2	1	1	1	1	1	1	2	1	1	1	1	1	1	1	3	1	1	1	1
Miscellaneous	Eukaryotic membrane protein family	1	1	1	1	2	1	1	1	1	3	1	1	1	1	1	1	1	1	1	1	1	1	1	2	2	1
Miscellaneous	Exocyst complex component	1	1		1		1				1					1					1				2	1	1
Miscellaneous	Exostosin	5	5	4	3	5	4	2	3	3	3	3	1	4	5	2	3	1	2	2			7	2	5	4	1
Miscellaneous	F-box associated	1	1		1	1		3					37	1		1	2				1		2	2		1	1
Miscellaneous	F-box/LRR-repeat protein	2	3	2	2	3		1	2	2	2	1		2		2	1			3	1			1		1	1
Miscellaneous	FHA domain	3	4	2	4	3		2	1	1	1		1		11	9	4		1	2		1	1	2	2	2	1
Miscellaneous	Fibrillar collagen C-terminal domain						6					11			3									1		1	1
Miscellaneous	Fibronectin type III domain	2	4	3	3	2	1	4	1			1	1	1	2	1	4		1	1		3	1	4	2	3	1
Miscellaneous	Filopodia upregulated, FAM65																			1		1		1		1	1
Miscellaneous	Fis1 protein	1	1		1	1	1	1	1	1	1	1	2	1	1	1	1	1		1	1	1	1		1	1	1
Miscellaneous	Fms-interacting protein														1	2	1	1							1	1	1
Miscellaneous	Focadhesin	1	1	1		1			1	1				1	1		1								1	1	1
Miscellaneous	Folliculin-interacting protein	1	1	2	1					1		1							1				1		1	1	1
Miscellaneous	Force generating protein of repiratory cilia	10	13	5	15	8	6	21	10	14	16	5	2	9	15	13	7	10	10	12	12	15	16	13	1	7	1
Miscellaneous	Formin Homology 2 Domain	2	1	2		1		3	1	3				2	5	1	1			3	1	2	3	5	1	3	1
Miscellaneous	Fuseless								1	1	1	1		17	1	1	2			1				1		1	1
Miscellaneous	GDP dissociation inhibitor				1										1							1		1		1	1
Miscellaneous	Germ cell-less protein-like	1	1	1	1									1		1		1		2					1	1	1
Miscellaneous	Glucosidase protein				2	1				1						1					1			1		1	1
Miscellaneous	Glycoprotein	17	20	10	15	22	5	24	6	8	7	11	181	25	41	7	140	2	4	8	4	8	7	2	2	2	1
Miscellaneous	Glycosyl hydrolase family	2	2	2	2	2			2	1	1	1	1	2	2	1	2			1				1		1	1
Miscellaneous	Golgi complex component 7 (COG7)																		1					1	1	1	1
Miscellaneous	Golgi-localised syntaxin-1-binding clamp				1	1																		1		1	1
Miscellaneous	Golgin subfamily	3	3	3	3	4	3	1	2	2	2	2	2	1	4	1	2		2	2	2	1	4	1	2	1	1
Miscellaneous	Golgin subfamily A member 5	1	1	1	2	1	1	1	1	1	1	1	1		2	1	1		1	1		1	1	1	1	1	1
Miscellaneous	GPI biosynthesis protein family Pig-F	1	1	1	1	1	1	1	1	1	1		1	2	1	1		1	2	1	1		2		1	1	1
Miscellaneous	GPI transamidase component	2	2	2	1	1	2	2	1	1	1	2	2	1	1	2	2	1	1	1	1	2	2	1	1	1	1
Miscellaneous	GPI-Mannosyltransferase II co-activator																			1		1			1	1	1
Miscellaneous	Granulin							1					1											1		1	1
Miscellaneous	Grap2 and cyclin-D-interacting	1	1		1	1	1	1		1		1	1	2	3		1			1	1			1		1	1
Miscellaneous	GRIM-19 protein		1		1	1	1	1	1	1	1	1	1	1	1		1			1	1		1		1	1	1
Miscellaneous	Group XII secretory phospholipase A2 precursor (PLA2G12)					1		1		1											1				2	1	1
Miscellaneous	Gryzun, putative trafficking through Golgi		1		1		1	1			1			1	1					1					1	1	1
Miscellaneous	gulation: Transmembrane 6 family	3	3	3	3	3	2	2						1	5	3	1				1		1	1	1	1	1
Miscellaneous	Hamartin protein	1	1	1	1	2	1		1	1	1	1		1		1	1			1	1	1	1		1	1	1
Miscellaneous	HAMP domain										12	1		5						7	2		1	1	8	5	1
Miscellaneous	HEAT repeats	3	3	2	4	6	3	2		1	4	4	2	7	6	7	3	4	6	4	4	1	3	9	4	7	1
Miscellaneous	Heatshock protein					1	3	6		1		1		2	1	5	1	2		6	1	2	2	1	2	2	1
Miscellaneous	Hedgehog proteins: Hint		1				1	5	3	4	5	2	1	4	12	11	3					2	13	1	1	1	1
Miscellaneous	Helicase							3			47	4	1				2					3	30	1		1	1
Miscellaneous	HELP motif	1	1					1						1				1			1			1		1	1
Miscellaneous	Hereditary spastic paraplegia protein strumpellin			1			1	1	1	1	1		1	1			1			1	1			1	1	1	1
Miscellaneous	Homocysteine-responsive endoplasmic reticulum-resident ubiquitin-like domain	2	2	2	2	2	1		1	1	1	1	1	1	1		2		1			1	1		1	1	1
Miscellaneous	HPP family									1															1	1	1
Miscellaneous	Hr1 repeat															2							1	1	1	1	1
Miscellaneous	Huntingtin protein region	1	1	1	1	1			1	1		1	1	1			1				2	1	1	1	1	1	1
Miscellaneous	IF2/Histone-binding protein			1				2				1				1				2	1			1	1	1	1
Miscellaneous	Ima1 N-terminal domain	1	1	1		1		1	1	1	1		1	1	2	2		2	1	1	1				1	1	1
Miscellaneous	Inositol phospholipid synthesis and fat-storage-inducing TM	2	2	1	1	2		1	1	1	1	1	1	1	1		1		1	1	1		1		1	1	1
Miscellaneous	Insulin-induced protein	2	2	2	2	2		2						1	2	1	1		1	1	2	1	1		1	1	1
Miscellaneous	Integral membrane protein	8	7	8	6	10	1	6	5	5	7	3	4	8	8	7	6	3	1	4	4	1	4	3	4	4	1
Miscellaneous	Integral peroxisomal membrane	1	1	1	1	1		1								1	1			1	1				1	1	1
Miscellaneous	Integrator complex	3	3	2	3	3	2	1	2	2	1	6	1	2		1	1	1	2	2	2	2	4	3	3	3	1
Miscellaneous	Intron-binding protein aquarius	2	1	1	1	2	1	2	1	2	1	2			1			1	2	1	1		3	1		1	1
Miscellaneous	Involved in gene transcription regulation	1	1																	1				2		1	1
Miscellaneous	Involved in membrane fusion of ER derived vesicles	3	3	1	1	3	2	2	1	1	2	1	2	2	3	2	2	1	1	2	2	2	3	2	2	2	1
Miscellaneous	Involved in telomere replication			2	1																				1	1	1
Miscellaneous	IPT/TIG domain	1	1					1	1			1		1						1		2			1	1	1
Miscellaneous	IQ calmodulin-binding	1							1						1		1		1			1		1	1	1	1
Miscellaneous	Iron-sulfur cluster assembly protein					1	1							2				1		1	2			1	1	1	1
Miscellaneous	Jagunal, ER re-organisation during oogenesis	1	1			2	1	1	1	1	1	1	1	1	1	1	1		1	1	1	1	1	1	1	1	1
Miscellaneous	Keratinocyte-associated protein	1	1		1	2		1	1	1	1	1		1		1	1		1	1		1	1		1	1	1
Miscellaneous	KHA, dimerisation domain of potassium ion channel							1					6											2		1	1
Miscellaneous	Kinesin protein			1	5	5	1	8	1	2		5	1	3	7	5	2	1	1	1		1	2	7	2	5	1
Miscellaneous	Laminin	4	5	5	4	8	1	5		1	1	3	1	3	9	5	5	1		4		1	4	4	2	3	1
Miscellaneous	LBP / BPI / CETP family, N-terminal domain	1		1			2						1											3		2	1
Miscellaneous	LEM domain	2	2	2	1	1	1	2	1	1	2		1		1	2			2	1		1	1	1		1	1
Miscellaneous	Leo1-like protein													3									1	1		1	1
Miscellaneous	Lethal giant larvae(Lgl) like	2	2	2	2	1			1				1					1		2		2		1	1	1	1
Miscellaneous	LETM1-like protein	3	2	2	2	2	2	2	1	2	4	5	2	1	1	2	2	1	3	4	2	1	2	1	2	2	1
Miscellaneous	Leucine rich repeat	5	5	4	3	4	3	4	3	4	4	5	2	3	11	8	2	1		9	1	2	2	1	4	3	1
Miscellaneous	Ligand: Ephrins	7	7	3	4	13	5	1	1	1	1	1	3	1				1		3		1	1	1		1	1
Miscellaneous	Ligand-effect modulator	2	3	2	3	4	2	2	1	1	1	3	3	1	1	1	1	1	2	1	1	2		1	1	1	1
Miscellaneous	lipid remodeling	1	1	1			2	1						1	1	1	1			2	1		1		1	1	1
Miscellaneous	Lipid-droplet associated hydrolase					1			1	1	1						1			1	1	1		1	1	1	1
Miscellaneous	LysM and putative peptidoglycan-binding domain-containing protein	2	2	2	2	2		1	1	1		1	1	1	1	1	1			1	1	1	1	1	1	1	1
Miscellaneous	Macroglobulin protein		1	3	4	3	1	2	3	2	2	4		10	8	3	5	2			1				1	1	1
Miscellaneous	Maf1 regulator													1										1		1	1
Miscellaneous	Maintenance of mitochondrial morphology protein 1	2	2	3	2	3		3	2	1	3	2	2	1	3	2				1		1	1	1	2	2	1
Miscellaneous	Major sperm protein	2	2	1	2	1	1	1		1	1	1	1	1	2		1	1	1	1	1	2	1		1	1	1
Miscellaneous	Malectin	1	1	1	1	1	1		1	1	1	1	1	1		1	1				1		2	1		1	1
Miscellaneous	Meckelin (Transmembrane protein 67)	1	1	1	2	1	1	2	1	1	1	1	2	2	2	2	1	1	1	1	1	14	5	1		1	1
Miscellaneous	MED7 protein	4	6	2				3																1		1	1
Miscellaneous	Mediator complex						1	1	1	1	2		1	1		1			1	2	1		2		3	2	1
Miscellaneous	Membrane fusion protein Use1	1	1	1	1	1	1	1	1		2	1	1	1	2	1	1	1	1	1	1	1	2		1	1	1
Miscellaneous	Membrane magnesium transporter	1	1	1	1	1	1																1	1		1	1
Miscellaneous	Membrane-associated apoptosis protein	2	2	2	2	2	1	2	1	1	1	2	1	1	2	1	1		1	1	1		1		1	1	1
Miscellaneous	MICOS complex	1	1	1	1	1			3	1	1	1					1	1		1	1		1		1	1	1
Miscellaneous	MIF4G domain	1									13	8	1	1	1	1		1	2	3			2	2	1	2	1
Miscellaneous	MITF/TFEB/TFEC/TFE3	2	2	2	3	2	1	1	1	1	1	1	1	1	2	1	1			2	2	1	1	1	3	2	1
Miscellaneous	Mitochondria Localisation Sequence	1	1	1	1	2		1	1	1	1	1	1	1		1		1	1	1		2	1	1	1	1	1
Miscellaneous	Mitochondrial ABC-transporter											1												1		1	1
Miscellaneous	Mitochondrial inner membrane protein	1	1		1			1		1	2	1	2	1				1	1				1	1	1	1	1
Miscellaneous	Mitochondrial proton-transporting ATP synthase complex assembly			1	1	1	1	2	1	1	1	1	1	2	2	1	1	1		1	1		1	1	1	1	1
Miscellaneous	Mitochondrial ribosomal protein S30 (PDCD9)	1	1		1	1	1	1								1	1			1				1	1	1	1
Miscellaneous	Mon2 protein	1	1	1	1	1				1					2		1		1		1	1	1		1	1	1
Miscellaneous	MutS family	1	1	1	1	2	1	1				3	1	1	1		1	1	1	2	1		1	1	1	1	1
Miscellaneous	N terminus of Notch ligand							1						1	4	3	1			1			3		1	1	1
Miscellaneous	N1221-like protein			1		1	1			1	1		1					1	1						1	1	1
Miscellaneous	NAC domain																						1		1	1	1
Miscellaneous	N-acetyltransferase B complex					1		1			1								1					1		1	1
Miscellaneous	NADP oxidoreductase coenzyme										1										1				1	1	1
Miscellaneous	NEMP family	2	2	2	1	2	1	1	2	2	1	1	1	1	2	1		1		1	2		2	2		1	1
Miscellaneous	Neuroendocrine protein 7B2 precursor (Secretogranin V)		1	1		1			1						1	1					1		1	1		1	1
Miscellaneous	Nicastrin	1	1	1	1		1	1	1	1	1	1	1	2	2	1	1	1	1	1		1	1	2	1	2	1
Miscellaneous	NICE-3 protein	1	1	1	1	1	1	1	1		1	2	1		1	1	1	1	1	1	1	1			2	1	1
Miscellaneous	NlpC/P60 family										1					2									1	1	1
Miscellaneous	Non-enzymatic BRD containing proteins	1	1	1	2	3			1		2	4	1	1	2	1	1		1		1	1	2	2	4	3	1
Miscellaneous	Nop14-like family	1	1		1	1									1	1	1								1	1	1
Miscellaneous	NRDE-2, necessary for RNA interference					1	1	1			1	1							1					1		1	1
Miscellaneous	N-terminal domain of lipoyl synthase of Radical_SAM family																				1			1	1	1	1
Miscellaneous	NUBPL iron-transfer P-loop NTPase				1																		4	1		1	1
Miscellaneous	Nucleotide exchange factor Fes1					1					1						1		1		1			2		1	1
Miscellaneous	Olfactory receptor 4-like	1	1	1	1	1	1		1	1	1	1	1	1	1	1	1		1			1			1	1	1
Miscellaneous	Optic atrophy 3 protein	1	1		1	1			2	1	1	1					2	1	1		1				1	1	1
Miscellaneous	Orofacial cleft 1 candidate gene 1 protein		1			1	1	1						2	2	1	1	1		1	1	1		1		1	1
Miscellaneous	Osteopetrosis-associated transmembrane protein	1	1	1	1	1	1	1	1		1		1	1	1	1	1		1		1	1		1	1	1	1
Miscellaneous	Other (27 LCHA clusters)	21	25	24	27	46	31	70	42	37	76	272	31	62	113	70	77	12	27	67	43	64	64	47	46	23	1
Miscellaneous	Other transporters	5	5	2	4	7	2	5	2	2	2	5	6	2	4	2	4	2	2	3	2	2	4	3	3	3	1
Miscellaneous	OTU-like cysteine protease					2		2	1	1	7	3		1	13	16	8			4			6	1		1	1
Miscellaneous	Oxysterol-binding protein	3	2	3	1	2		1	1	1		1	1	1	2	1		1		1	1			1	1	1	1
Miscellaneous	PA26 p53-induced protein				1																		2	1		1	1
Miscellaneous	PACS-1 cytosolic sorting protein				1	1	1												1					1		1	1
Miscellaneous	Part of Glycolipid biosynthesis	1	1	1		1			1	1	1				1	1	1		1		1	1			1	1	1
Miscellaneous	Part of the SNAPc complex	1	1	1		1									1			1						1		1	1
Miscellaneous	PCI domain	1	1	1	1	2									1		1		1		1		2	4	1	3	1
Miscellaneous	Pecanex protein	4	4	3	3	4	2	4	1	1	1	1	1	2	3	2	3		1	5	3	2	2	3	1	2	1
Miscellaneous	Pectate lyase superfamily														1									2		1	1
Miscellaneous	Peptidase family	1		1	1										1	2	2					1	1		2	1	1
Miscellaneous	Per1-like family	1	1	1	1	1	1	2	1	1	1	1	1	2	1		1		1	1	1	1			1	1	1
Miscellaneous	Perilipin family					1				1		1												1		1	1
Miscellaneous	Peroxisomal biogenesis factor	2	4	1	1	2	2	2	1	1		1		1	2	1	1			2	2		2	1	2	2	1
Miscellaneous	Peroxisomal membrane protein	2	2	2	1	3	1	2	9	6	2	2	1	4	9	10	3		1	2	1	1	5	1	3	2	1
Miscellaneous	Pet100												1										4		1	1	1
Miscellaneous	Phospholipid transportation enzymes.	2	2	1	2	5		4	2	1		3	2	2	6	4			2	1	5			1		1	1
Miscellaneous	Phosphotyrosyl phosphate activator (PTPA) protein				1				1	1		1						2		1				2	1	2	1
Miscellaneous	PLAC8 family			1	1	1	4	5						8	7	4	6		2	2		9	3		2	1	1
Miscellaneous	Plant phosphoribosyltransferase C-terminal	3	3	3	3	6	1	2	1	2	1	3	2	2	6	2	3		2	5	2	3	5	3	6	5	1
Miscellaneous	Pleckstrin homology	1	1	2	1	3	1							1	2				1					1		1	1
Miscellaneous	Poly (ADP-ribose) glycohydrolase																1			2	1			1	1	1	1
Miscellaneous	Polymerase activity	1	1	1		1	1	1	3	1	2	3	1		2	1	1	1	1		1		1		1	1	1
Miscellaneous	Predicted integral membrane protein	1	1	1	1	2	1	1	1	1	1	1	1	1	1	1	1				1		1	1	1	1	1
Miscellaneous	Predicted transmembrane protein 161AB	2	2	2	2	2	1	1	1	1	1	1	1	1	1	1	1		1	1	1	1	1	1		1	1
Miscellaneous	Pregnancy-associated plasma protein-A							4							2									1	1	1	1
Miscellaneous	Prenylcysteine lyase						1					1													1	1	1
Miscellaneous	Pre-pro-megakaryocyte potentiating factor precursor (Mesothelin)	2	2	2	2	4					1			2			2				2			1		1	1
Miscellaneous	Preprotein translocase					1					1							1					2	1	1	1	1
Miscellaneous	Presenilin enhancer-2 subunit of gamma secretase	1	1		1	1		1	1	1	1	1	1	1	2		1	1		1	1		2		1	1	1
Miscellaneous	Proteasome assembly					1		1														2		1	1	1	1
Miscellaneous	Protein folding	3	4	3	2	3		1	1			1		1	2	1	1		1	3	1	1	1	1	1	1	1
Miscellaneous	Protein SCAI	1	1	1	1	1	1	3	1	1	2	1		1	2	1	1		1		1	1		1	1	1	1
Miscellaneous	Protein translocation complex	4	3	4	4	4	5	9	6	2	3	6	3	5	5	4	3	1	3	4	3	1	9	3	3	3	1
Miscellaneous	Protein-protein interactions	1	1	1	2	3		3	4	3	8	1		1	3	3	2		1	6	1	5	4	2		1	1
Miscellaneous	PTS system sugar-specific permease component								1		1									1				2		1	1
Miscellaneous	Putative adipose-regulatory protein (Seipin)	1	1		1	2	1	1	1	1	2	1	1	1	1	1	1	1	1	1	1		1	1	1	1	1
Miscellaneous	Putative death-receptor fusion protein (DUF2428)	1	1			2	1	1	1	2		1		1	1	1	4	1	1	3			1	2	2	2	1
Miscellaneous	Putative diphthamide synthesis protein	2	2		2	1	1	1	1	1	1		1	1	1	1	1	2	1	1	1	1	1	1	1	1	1
Miscellaneous	Putative homeodomain transcription factor	2	2	2	2	2	1	1	1	1	1	1		1	1	1	1	1	1	1		1			1	1	1
Miscellaneous	Putative mitochondrial precursor protein	1	1		1	2			2	1	1						2		2				1	1	1	1	1
Miscellaneous	Putative transmembrane protein	2	2	2	2	2		1	1	1	1	1	1	2	1	1	1		1	1			1	1		1	1
Miscellaneous	Rab3 GTPase-activating protein regulatory subunit N-terminus						1						1	1					1	1			1		1	1	1
Miscellaneous	Rab5-interacting protein (Rab5ip)	2	2	2	3	2		1	2	2	2	2	2	3	5	2	2	1	2	2	1	1	2		2	1	1
Miscellaneous	Rap/ran-GAP	4	4	5	6	3	3	1	2	1	1			2	3		3	4	2	2		1	5	2	3	3	1
Miscellaneous	Rap1-interacting factor 1 N terminal				1			1	1					1		1			1						1	1	1
Miscellaneous	Ras family							2	1	1		1			1					1				1		1	1
Miscellaneous	RAVE protein 1 C terminal	2	2	2	2	2			1	1	1	1	1		2	1	1	1	1	1	1	1	1	1		1	1
Miscellaneous	Regulation	17	19	11	13	18	4	7	6	4	7	6	4	5	11	4	5	1	2	5	5	6	5	2	2	2	1
Miscellaneous	Regulation of kinase activity	1	1		1	1	1	2	1	1		2	1	1	1	1		1	2		1		1	1	2	2	1
Miscellaneous	Regulation: ATP synthase regulation	1	1	1		1			1		1	1						1					1		1	1	1
Miscellaneous	Regulation: Calcium entry	2	1	2	1	2	1	1			2	1		1	2	1	1			2		1	1	1		1	1
Miscellaneous	Regulation: Calcium homeostasis	1	1	1	1	1	1					3	1	1	1	1		1			1		1	1	1	1	1
Miscellaneous	Regulation: Component of IIS longevity pathway SMK-1	1	2	1	1	2			1	1				1					1					1		1	1
Miscellaneous	Regulation: Dolichol phosphate-mannose biosynthesis regulatory protein (DPM2)	1	1	1	1	1			1					1						1	1				1	1	1
Miscellaneous	Regulation: Mitochondrial morphogenesis regulator	1	1		1	1	1		1	1	1	1		2	2	1			1		1	1	1	1	1	1	1
Miscellaneous	Regulation: Regulator of autophagy	2	2	2	1	3		1	1			1	1	1	1		1				1		1	1		1	1
Miscellaneous	Regulation: RNA recognition motif	1	1											1								1		1		1	1
Miscellaneous	Replication: DNA polymerase family B									1				1			1	1					1	1		1	1
Miscellaneous	Required for nuclear transport of RNA pol II C-terminus 2	1			1	1	1			1			1	1						1		1	1		1	1	1
Miscellaneous	Reticulon	8	8	6	8	11	1	3	4	3	2	2	1	3	7	2	4	1	4	3	2	1	2	1	1	1	1
Miscellaneous	Reverse transcriptase	4	6	2	5	20	4	79		2	304	19	5	43	52	5	12	5	4	14	2	75	143	33	4	19	1
Miscellaneous	Rho guanine nucleotide exchange factor	2	2	1	1	1	1	1		2					2	3	1		1	3			1	2		1	1
Miscellaneous	Ribosomal protein	2	4		1	1	2		1			1		1		1	1	1	1	4	1	2	2	1	2	2	1
Miscellaneous	Ribosome associated membrane protein RAMP4	2	2		2	4	1		1	1	1	1	2	1			1		1	1	1	1	1		1	1	1
Miscellaneous	RIC1	1		1			1	1	1	1	1	1	1	1	1	1	1		1	1	1				1	1	1
Miscellaneous	Right handed beta helix region	3	3	2	2	3	1	2	2	2	3	2	1	2	5	4	1	3	1	4	3	1	269	2	4	3	1
Miscellaneous	RINT-1 / TIP-1 family									1						1									1	1	1
Miscellaneous	RNA binding activity-knot of a chromodomain							1			3														1	1	1
Miscellaneous	RNA polymerase	1	1	1	1	1	1	2		2		2	1	1	2	1	2	1	2	3	1	1		1	2	2	1
Miscellaneous	RNA12 protein								1	1	1													1	1	1	1
Miscellaneous	Role in nonsense-mediated mRNA decay	2	2	2	2	2				1	1		1						2	1			1	1	2	2	1
Miscellaneous	Root hair defective 3 GTP-binding protein (RHD3)				2	1																			1	1	1
Miscellaneous	RPAP1-like	1	1	1			1		1						1	1	1		1	1		1	1		1	1	1
Miscellaneous	RUN domain	3	2	2		2				1		1		1	3	1	1			1		1	1	2	2	2	1
Miscellaneous	SAC3/GANP family		1											2		2			1					2		1	1
Miscellaneous	Sad1 / UNC-like C-terminal	6	6	4	4	4		2	2	3	2	1	3		3	2		1	1		2	1	1	1	2	2	1
Miscellaneous	Sarcoglycan	4	4	4	3	3		2	2	2	2	1	2	1	4	2	2			2			2	2	1	2	1
Miscellaneous	SCAMP family	5	5	5	4	7		1	1	1	1	2	1	1	2	1	1	2	2	1	1	1	2	1	2	2	1
Miscellaneous	SCL-interrupting locus protein N-terminus																	1						1		1	1
Miscellaneous	SCO1/SenC	2	2		1	2	2	1	1	1	1	1	1	2	1	1		1		1	1	2	1	1	1	1	1
Miscellaneous	Sds3-like														1										1	1	1
Miscellaneous	Sec1 family	3	3	3	3	2	2	2	1	3	1				2		2	1		3	2		1	1	1	1	1
Miscellaneous	Selenoprotein family	2	2	1	1	1	1		1	2	1	1	2	1	4		1		1	1	1		2	1	1	1	1
Miscellaneous	Ser-Thr-rich glycosyl-phosphatidyl-inositol-anchored membrane family								1					1							1			1		1	1
Miscellaneous	SET domain				2	1	1	1	1		1		2			1	1		1		1	1	2		1	1	1
Miscellaneous	Signalling: TspO/MBR family	2	2	3	1	3	3	10	1	1	2	4	1	14	8	3	10	1	1	8	5	8	2	1	1	1	1
Miscellaneous	Sin3a protein			1		1												1		1		1	1		1	1	1
Miscellaneous	SLED domain	3	2	4	1	5		1	1	1	1	1				2	1		2	1					1	1	1
Miscellaneous	SMC proteins	1	1	1	1	1	1	2		2	3	2		1	3	3	2	1	1	1			4	5	1	3	1
Miscellaneous	Smg8_Smg9	2	2	1	2	2	1	2	2	1	2		1		2					3	1		1	1	1	1	1
Miscellaneous	SNARE associated Golgi protein	4	4	4	4	5	3	6	4	3	4	4	4	5	5	4	3	3	2	4	4	4	3	2	4	3	1
Miscellaneous	SNARE binding	1	1		1	1	1	2	1	1	1	1	2	1	2	1	1			1	1	2		1	1	1	1
Miscellaneous	Sodium/glutamate symporter																			1				1		1	1
Miscellaneous	Sorting nexins	3	4	3	3	6	3	3	1	4	3	3	1	4	5	2	3	1	2	4	4	15	3	2	6	4	1
Miscellaneous	Spatacsin	1	1	1		1				1						1						1	1	1	1	1	1
Miscellaneous	SPFH domain / Band 7 family	7	7	7	5	9	5	15	7	3	4	2	11	9	4	13	6	5	10	11	5	3	5	3	2	3	1
Miscellaneous	Spindle Pole Body			1	2		1						1		1		2		1				2	4	2	3	1
Miscellaneous	Spo7-like protein	1	1	1	1	1	1	1	2	1	1	1	1		1		1		1	1	1		1		1	1	1
Miscellaneous	ST7 protein	2	2	2	2	2	1	1	1	1	1	1	1	1	3	2	2		1	1		1	1		1	1	1
Miscellaneous	STAG domain	1	1	1	1	1																1	1		1	1	1
Miscellaneous	Sterol-sensing	1	1	1	2	1	2	1	1	1	2	1	1	1	2	1	1	1	2	1	2	1	1	1	2	2	1
Miscellaneous	Striatin family							2						1	2					1				1		1	1
Miscellaneous	Sugar transporters	1	1		1	1	2	1			1	1	1	2	3	3	3			2			1	2	1	2	1
Miscellaneous	Suppressor of forked protein (Suf)				1																			1	1	1	1
Miscellaneous	SURF family	2	2	2	4	3	2	2	4	2	2	2	3	1	4	3	2	2	2	1	2	2	2	2	2	2	1
Miscellaneous	Survival motor neuron (SMN) interacting protein 1 (SIP1)							1		1															1	1	1
Miscellaneous	Synaptotagmin-like	3	3	2	6	5	1	1	1	1	1	1		2	2	1	1	1		3	1	1		1		1	1
Miscellaneous	TAZ zinc finger												2							1	2			2		1	1
Miscellaneous	T-complex protein 11	1	2	2			1			1		4								1				1		1	1
Miscellaneous	Tctex-1 family							1	1						1					2				1		1	1
Miscellaneous	Tetratricopeptide repeat protein	2	1			1				1			1	1						1	1				1	1	1
Miscellaneous	TH1 protein										1			1						1			1	1	1	1	1
Miscellaneous	Thioredoxins	5	4	4	4	3	2	2	3	3	3	2	4	2	4	2	3		2	3	2	4	2		2	1	1
Miscellaneous	TIP41-like family	1	1		1	1	1						1								1		1		1	1	1
Miscellaneous	TLR4 regulator and MIR-interacting MSAP	1	2	1	1	1	1	1	1	2		1		1	1										1	1	1
Miscellaneous	TM2 domain	3	3	3	2	3	1	4	3	3	3	3	3	3	3	3	2		2	3	3	2	3	1	4	3	1
Miscellaneous	TMEM115: integral membrane protein	1	1		1	1	1	1	1	1	1	1	1	1	2	1	1		2	1	1	1	5	1	1	1	1
Miscellaneous	TMEM56	2	1	1	2	3	3	1						1	2	1	1		1	2	1		2	3	1	2	1
Miscellaneous	TMPIT-like protein	2	2	2	2	3	1	2	1	1	2	1	1	1	1	1	1		1	3	1		1	1	1	1	1
Miscellaneous	Transcription- and export-related complex						2				1	2		1			1			1			1	2	1	2	1
Miscellaneous	Transcription factor	16	14	11	14	12	4	6		4	6	5	3	4	8	3	4	1	7	7	5	4	8	4	4	4	1
Miscellaneous	Transglutaminase-like superfamily	1		1		1						2			1						3				1	1	1
Miscellaneous	Translation initiation factor eIF3 subunit											3												1		1	1
Miscellaneous	Translocon-associated protein	2	2	1	2	2	2	4	2	3	2	2	2	1	3	3	2	1	2	3	1	2	1	2	2	2	1
Miscellaneous	Transmembrane adaptor Erv26	1	1		1	1	1	1	1		1			2	1	1	1			1	1		1		1	1	1
Miscellaneous	Transmembrane and ubiquitin-like domain-containing protein	2	2	1	1	2	1	1		1	3	1	1	1	1	1	1		1	1	1	1	1		1	1	1
Miscellaneous	Transmembrane family 220, helix	1	1	1	1	1	1	3						1	1	1	1			1				1		1	1
Miscellaneous	Transmembrane Fragile-X-F protein	4	4	3	2	2	3	2	3	3	1	1	2	3	4	3	3		3	2	1	2	3		3	2	1
Miscellaneous	Transmembrane protein 131-like	2	2	2	2	2	1	2	1	1	2	2	1	1	2	1	2		2	1	1	1	1	1	1	1	1
Miscellaneous	Transmembrane protein 173	1	1	1	1	1			1			1				1				1				1		1	1
Miscellaneous	Transmembrane protein 18	1	1	1		1			1	1				1		1	1		1	1	1	1	1	1	1	1	1
Miscellaneous	Transmembrane protein 43	1	1	1	1	2	1	2	1	1				1	2	1	1			2					1	1	1
Miscellaneous	Transmembrane protein 65	1	1	1		1	1		1		1	1	2	1	1		1		1	1	1		1	1		1	1
Miscellaneous	Transmembrane proteins 14C	3	2	1	2	3		1		1	1	1		1	1		2			1	1		1		1	1	1
Miscellaneous	Transport protein particle (TRAPP) component	1	2		1	1						7	1	1				1				1	1	1	3	2	1
Miscellaneous	Transposase protein			1	2			4			102	4	1	16	4	4	1	4		3		1	17	3		2	1
Miscellaneous	Triple QxxK/R motif-containing protein family	1	1	1	1	1	1								2	1						1			1	1	1
Miscellaneous	tRNA synthetases				1										1									1	1	1	1
Miscellaneous	Tuftelin interacting protein					1		3			1			1		1							1		1	1	1
Miscellaneous	Tumour-associated protein	3	3	3	3	2	1	1	1	2	10	1	1	1	1	1	1		1	2	1	1			1	1	1
Miscellaneous	U3 small nucleolar RNA-associated protein	1	1	1	1	1		3						1	1		1		1	1			3	1	1	1	1
Miscellaneous	Ubiquitin-2 like Rad60 SUMO-like																			1				1		1	1
Miscellaneous	UBX domain	2	2	1	2	2	1	2		2		1		2	1	1	2			1	1		2		1	1	1
Miscellaneous	Uncharacterised ACR, YagE family COG1723	1	1	1		1	1	1	1	1	1		1				1							1	2	2	1
Miscellaneous	Urb2/Npa2 family	1	1	1		1	1	1	1							1					1		1		1	1	1
Miscellaneous	Uso1 / p115 like vesicle tethering protein, C terminal region				1				1					1			1			1			1		1	1	1
Miscellaneous	Vacuole transport	5	6	4	5	8	2	3	2	3	2	2	2	2	3	5	3	2	3	2	1	2	3	2	2	2	1
Miscellaneous	Varied Pfam	188	174	171	206	263	70	311	161	135	454	136	107	207	312	264	155	51	105	181	97	136	298	167	89		1
Miscellaneous	Vesicle coat protein involved in Golgi to plasma membrane transport							1		1		1	1									1		1	1	1	1
Miscellaneous	Vitamin B6 photo-protection and homoeostasis	1	1		1	1	1	1	1	1	1	2		1	1	1	1		1	1	1	1	1	1	2	2	1
Miscellaneous	WH2 motif				1			1			1			3		2					1		1		4	2	1
Miscellaneous	Wings apart-like protein regulation of heterochromatin								1	1					1	1	1		1						1	1	1
Miscellaneous	WSC domain: carbohydrate binding	4	4	3	3	3	4	60	1			4	1	70	13	9	6			11	4	1	1	4		2	1
Miscellaneous	WW domain-binding protein 1	4	4	2	2	7	4	3	1	2			5	2	3	16	4			7	2	1			1	1	1
Miscellaneous	Ydr279p protein family (RNase H2 complex component)			1																					1	1	1
Miscellaneous	Yip1 domain	2	2	2	1	2	1	1	1	1	1	1	1	1	1	1	1	1	1	2	1	1	1	1	1	1	1
Miscellaneous	Yos1-like	1	2		1	1		1	1	1	1		1		1	1	1			1	1	1		1	1	1	1
Miscellaneous	YqcI/YcgG family													2	1									1	1	1	1
Miscellaneous	zf-CCCH		2				2					1		1	2	1	4			4			7	1	1	1	1
Miscellaneous	Zinc finger protein-like	1	1		1	1	1	1	1	1	1	1	1	1	1	1	1	1	1	1		1	2	1	1	1	1
Miscellaneous	25S rRNA (adenine(2142)-N(1))-methyltransferase, Bmt2				1	1					1					1					1		1				2
Miscellaneous	2-hydroxycarboxylate transporter family							1	2		1			1					1								2
Miscellaneous	56kDa selenium binding protein (SBP56)										1		1														2
Miscellaneous	AAR2 protein							1				1				1						1					2
Miscellaneous	Adenovirus E3 region protein CR2							1	1	1	1	1		2	4	3	3	1									2
Miscellaneous	AhpC/TSA antioxidant enzyme	1	1		1	1		1								1							1				2
Miscellaneous	Amnionless	1	1	1	1	1		2	1	2	1		1	1	5	1	1					2					2
Miscellaneous	Amyloid beta	1																					1				2
Miscellaneous	Amyotrophic lateral sclerosis 2 chromosomal region candidate gene 8							1						7	1	1		1		2			8				2
Miscellaneous	Annexin											1		1	1				1								2
Miscellaneous	Antagonist of EGFR signalling, Argos										1		1														2
Miscellaneous	Anthrax receptor C-terminus region	3	3	3	3	6																	1				2
Miscellaneous	Antistasin family	1	1	1	1	3		2	1	1		2	1	4	4	1				1	1		1				2
Miscellaneous	Armadillo-like	7	8	2	2	2		1					1	1	2	1	2		1	3	1	1					2
Miscellaneous	ATP synthase E chain										1		1					1	1								2
Miscellaneous	Autism susceptibility gene 2 protein		1												1												2
Miscellaneous	Bacterial protein of unknown function (HtrL_YibB)												1	3	2	2	2										2
Miscellaneous	Bacterial type II and III secretion system protein										4			1									1				2
Miscellaneous	Baculovirus F protein							3	2		21	27				1	13						1				2
Miscellaneous	Benzoate membrane transport protein										2									1							2
Miscellaneous	beta-N-acetylglucosaminidase												1					1									2
Miscellaneous	Binding domain of DNA repair protein Ercc1 (rad10/Swi10)							1						1													2
Miscellaneous	Bladder cancer-related protein BC10	1	1	1	1	1	1		1	1	1		1	1			1			1							2
Miscellaneous	Brain specific membrane anchored protein	2	2	2	2	2	1	1		1		3		1	1	1			1	1	1		1				2
Miscellaneous	BRCA2											1								1							2
Miscellaneous	Broad-minded protein	1	1	1			1	2		1				1		1	1		1		1						2
Miscellaneous	Bromodomain extra-terminal - transcription regulation								1						1								2				2
Miscellaneous	C2H2 type zinc-finger (2 copies)		1												3												2
Miscellaneous	C6 domain	1	1	1	1	1		1					4							1							2
Miscellaneous	CAF1 family ribonuclease	1	1	2		1		2		1	1			2	1		1					1	1				2
Miscellaneous	Calcium signal-modulating cyclophilin ligand	1	1	1	1	1				1	1	1		1	2	1	1			1			1				2
Miscellaneous	Carbohydrate/starch-binding module (family 21)	2	2	1	1	3												1	2		1						2
Miscellaneous	Carbohydrate-binding family 9																3										2
Miscellaneous	Cation channel complex component UNC80					1	1	2	1	2	1	3	1		1	1	1	1	1								2
Miscellaneous	CCR4-Not complex component, Not1								1		1	2						1									2
Miscellaneous	CECR6/TMEM121 family	2	2	3	1	5	1	2			1	1	1	1	6	6	1			3							2
Miscellaneous	Cell cycle and apoptosis regulator	1	2										1														2
Miscellaneous	CEP76 C2 domain					1		2	1					1		1	1			1	1	1					2
Miscellaneous	Ceroid-lipofuscinosis neuronal protein 6	1	1	1	1	2									1	1	1										2
Miscellaneous	Clostridium epsilon toxin ETX/Bacillus mosquitocidal toxin MTX2					1																1					2
Miscellaneous	Cofactor of BRCA1 (COBRA1)								1	1	1	1			1												2
Miscellaneous	COMM domain											1								1							2
Miscellaneous	Condensin II non structural maintenance of chromosomes subunit		1			1		1		1		1					1			1	1		1				2
Miscellaneous	Conserved metal binding residues							2	9	3	4		8		8		4			18							2
Miscellaneous	C-terminus of histone H2A		2												1	1			1								2
Miscellaneous	CutA1 divalent ion tolerance protein	1	2	1	1	1		1								1	1		1								2
Miscellaneous	Cyclin-dependent kinase 5 activator protein				1								1														2
Miscellaneous	Cysteine and tyrosine-rich protein 1	1	1	1	1	1									1	7	1										2
Miscellaneous	Cysteine rich repeat	1	1	1	1	1	1	1	1	1	1	1	1	1	1	1	1			1		1					2
Miscellaneous	Cysteine-rich TM module stress tolerance	1	1		1	2						1			1							1					2
Miscellaneous	Cytidylyltransferase			1							1																2
Miscellaneous	Cytochrome b-c1 complex	1	1						1	1	1												1				2
Miscellaneous	Cytoskeleton-associated protein	1	1		1	1					1			1													2
Miscellaneous	D123														1								1				2
Miscellaneous	Dak1 domain						1	2														1					2
Miscellaneous	DDB1- and CUL4-associated factor 17	1	1	1	1									1		1											2
Miscellaneous	Deltamethrin resistance								2	1	2	1	1	2	1				1								2
Miscellaneous	Dickkopf N-terminal cysteine-rich region				1	1									1												2
Miscellaneous	Dimerisation and cyclophilin-binding domain of Mon2	1	1			1		1	1	1	1		1			1											2
Miscellaneous	Disulfide bond formation protein DsbB											9											1				2
Miscellaneous	DIX domain											1			1												2
Miscellaneous	DNA polymerase family B			1																	1		1				2
Miscellaneous	DNA primase small subunit																		1			1					2
Miscellaneous	Dual oxidase maturation factor	2	2	2	2	1	3	1	1	1	1	2	1	2	6	3	2					1	1				2
Miscellaneous	Dynamin central region			1				1															2				2
Miscellaneous	Dynein heavy chain, N-terminal region 2																					9					2
Miscellaneous	EB module							1	3	2	2		1	5	9	7	1	1									2
Miscellaneous	Ectodermal ciliogenesis protein	1	1	1	1	1	5	3	1	1	2	1	2	5	6	6	2	1		1	1						2
Miscellaneous	EGF-like domain	1	1	1	1	1									2		1										2
Miscellaneous	Ellis van Creveld protein 2 like protein	1	1	1	1			2						1	2	1	1	1			1	2					2
Miscellaneous	ELM2 domain				1						1												1				2
Miscellaneous	Endomucin	1	1	1												1											2
Miscellaneous	Endoribonuclease XendoU								1	1				1					1								2
Miscellaneous	ET module												2									1					2
Miscellaneous	Eukaryotic cobalamin-binding protein				1									1	4						2						2
Miscellaneous	F-actin capping protein, beta subunit							1														1					2
Miscellaneous	FAD binding domain				1							1															2
Miscellaneous	FAM177 family														2				1	1							2
Miscellaneous	FAM57A	2	2	1	1	3		5	1					1	2	1	1			1	1	1	2				2
Miscellaneous	FANCI solenoid 1 cap		1	1	1	1				1	1						1		2		1						2
Miscellaneous	Fanconi anaemia group A protein	1	1	1	1	1						1									1		1				2
Miscellaneous	Fanconi Anaemia group E protein FANCE		1													1											2
Miscellaneous	F-box like domain	1	1	1	1	2																	2				2
Miscellaneous	FGF binding protein 1				2	1											2										2
Miscellaneous	FHIPEP family										1	1		1						1							2
Miscellaneous	FUN14 family								1	1	1		1			1			1		1		1				2
Miscellaneous	FYVE-type zinc finger					1		3							3	1			1								2
Miscellaneous	gag-polypeptide of LTR copia-type											1											4				2
Miscellaneous	Gamma interferon inducible lysosomal thiol reductase (GILT)			1					2	1	2	1	4										1				2
Miscellaneous	Gar1/Naf1 RNA binding region											1											1				2
Miscellaneous	Gene regulated by oestrogen in breast cancer				1															1							2
Miscellaneous	Gla domain	4	4	3	4	4									1												2
Miscellaneous	GLE1-like protein														1			1	1								2
Miscellaneous	Glutaminyl-tRNA synthetase						1	1														1	1				2
Miscellaneous	Glutathione S-transferase	3	3	2	3	3		1		1				2	5	2	1						2				2
Miscellaneous	Glycine rich protein family											1		2		3	2	1		4							2
Miscellaneous	Glycosyl hydrolases	2	2	2	2	2			1	1	1	1	1	1	1	1	1			1							2
Miscellaneous	Glycosyl transferase family											1				1					1						2
Miscellaneous	GRB2-binding adapter (GAPT)	1	1																				1				2
Miscellaneous	Guanylylate cyclase						1									1											2
Miscellaneous	Haemopoietic lineage transmembrane helix	1	1		1	1			1	1				1									2				2
Miscellaneous	Haspin like kinase domain																		1				1				2
Miscellaneous	HAUS augmin-like complex						1														2						2
Miscellaneous	HCNGP-like protein	1	1	1													1										2
Miscellaneous	HEAT repeat	1	1	1						1										1	1						2
Miscellaneous	HEC/Ndc80p family							1									1	1									2
Miscellaneous	Hermansky-Pudlak syndrome 6 protein		1																				1				2
Miscellaneous	Histone deacetylase complex subunit SAP130 C-terminus				1			1														1					2
Miscellaneous	HlyD family secretion protein										8			2						4	2						2
Miscellaneous	Hyccin								1				1				1					1	1				2
Miscellaneous	IG	3	4	2	1	45	1	1	1	1						2				2							2
Miscellaneous	Immunoglobulin-like domain	17	19	15	15	19	1	4	1	2	1	1		1		1	1		2				1				2
Miscellaneous	Insulin-like growth factor II E-peptide			2	3	3	1	2		1				1	2	1	1										2
Miscellaneous	Integrin-alpha FG-GAP repeat-containing protein 2						1			1		1				1							1				2
Miscellaneous	Interferon-inducible GTPase (IIGP)		2			6									2												2
Miscellaneous	Interferon-related developmental regulator (IFRD)	1	2	1		1	1			1		1	1			1	1						5				2
Miscellaneous	Interleukin	4	5	3	5	3	1				1		1	1													2
Miscellaneous	IRSp53/MIM homology domain				2											1						1					2
Miscellaneous	JAKMIP CC3 domain	1	2	3	1	3			1										1								2
Miscellaneous	Jiraiya	1	1	1		1	1	1	1	1		1	1	1	2	1	1										2
Miscellaneous	Joubert syndrome-associated	1	1	1			1	1						1	1						1						2
Miscellaneous	Jumping translocation breakpoint protein (JTB)	1	1	1		1	1	1	1	1	1	1	1	1	1		1		1		1	1					2
Miscellaneous	Ku70/Ku80 C-terminal arm							1												1	1						2
Miscellaneous	Lamina-associated polypeptide 1C	2	2	2		2		3	1	1	1	1			1		1		1		1	1					2
Miscellaneous	Leucine carboxyl methyltransferase														1	1											2
Miscellaneous	Leucine-rich repeat 4	2	2	1	2	2										1											2
Miscellaneous	Ligand						1										1										2
Miscellaneous	Ligand: Neuregulin	4	5	4	3	7	2		4	1	2	2	2	1	1	1	1		3		1	2					2
Miscellaneous	Ligand: TNF	3	4	2	1	2										1	1			1							2
Miscellaneous	Ligand: wnt family	7	4	7	6	15	3	3	2	1		1		2	4	1	2	1	2	1			2				2
Miscellaneous	LIM-domain binding protein					1							1														2
Miscellaneous	Limkain b1			1																			1				2
Miscellaneous	LINC complex	2	2											1													2
Miscellaneous	Lines N-terminus					1			1	1	1	1									1						2
Miscellaneous	Lipin/Ned1/Smp2 multi-domain protein middle domain				1		1					1															2
Miscellaneous	Lipoprotein amino terminal region				2		3	3		1		1			1	8				1	1		1				2
Miscellaneous	LKB1 serine/threonine kinase interacting protein 1				1			2		1				1						1			1				2
Miscellaneous	MAGE family	17	10	1	1	1		1	1						2					1	1						2
Miscellaneous	Male sterility protein							1			1									1							2
Miscellaneous	Malonyl-CoA decarboxylase C-terminal domain						1			1					1	1	1			1							2
Miscellaneous	Meiosis protein SPO22/ZIP4 like							1													1						2
Miscellaneous	Meiosis-specific coiled-coil domain-containing protein MEIOC						1									1						1					2
Miscellaneous	Menin	1	1				1		1		1			2				1	1								2
Miscellaneous	Mis6						1	1							2					1							2
Miscellaneous	Mitochondrial and peroxisomal fission factor Mff	2	2	2	1	2	1	1	1	1	1		2	1	1	1	2		1	1							2
Miscellaneous	Mitochondrial ATP synthase g subunit												2				1	1									2
Miscellaneous	Mitochondrial import protein Pam17				1	1	1							1	2				1		1	2	2				2
Miscellaneous	Mitochondrial ribosomal subunit protein			1	1							3										1					2
Miscellaneous	Mitoguardin	2	1	2	2	1	1	1	1		2	1	1		2			1	1								2
Miscellaneous	MoeA N-terminal region (domain I and II)						2						1				2										2
Miscellaneous	MotA/TolQ/ExbB proton channel family													1						2							2
Miscellaneous	Moulting cycle												8				3										2
Miscellaneous	MRVI1 protein	2	2	2	2	4				1				1	1	1	1					1					2
Miscellaneous	Mucin-like							16	1		1				2	2	7			11	1	1	150				2
Miscellaneous	Myelin proteolipid protein	3	3	3	3	6	4	2	1	1	1	1	1	3	5	4	2	1	4				1				2
Miscellaneous	Mysoin-binding motif of peroxisomes	1	1	1	1	1					1	1		1	1	1	1			1	1						2
Miscellaneous	NADH dehydrogenase				1														1								2
Miscellaneous	Ndr family	2	2	1	1	1						1							1								2
Miscellaneous	Negative regulation TGF-beta signaling	5	3	4	4	5		2		2	1	1		2	4	2	2										2
Miscellaneous	Neural proliferation differentiation control-1 protein (NPDC1)	1	1	1		2		1	1		2	1	1		1	4	1		1	1	1	1					2
Miscellaneous	Neurochondrin	1	1		1		1			1	1	1		1	1						1						2
Miscellaneous	Ninjurin	2	2	2	1	2	1	1	3	2	4	4		8	5	4	1	1		2							2
Miscellaneous	NKAIN	3	4	4	2	4	1	1	1	1	1	1	1	1	1	1	1	1		2	1						2
Miscellaneous	NMD3 family							1												1							2
Miscellaneous	Noggin													1	1								2				2
Miscellaneous	non-SMC mitotic condensation complex subunit 1			1					2	1	1		1				1	1	1			1					2
Miscellaneous	Nrap protein domain 1	1	1	1	1					1						1											2
Miscellaneous	Nuclear condensing complex subunits, C-term domain	1	1				1	1					1	1					1			1	1				2
Miscellaneous	Nucleocytoplasmic shuttling protein for mRNA cap-binding EIF4E				1										1												2
Miscellaneous	Nucleolar pre-ribosomal-associated protein 1	1		1					1	1	1			1			1	1			1		2				2
Miscellaneous	Nucleolar protein										1											1					2
Miscellaneous	Nucleoporin autopeptidase				1							1		2			6	1		9	1	1	2				2
Miscellaneous	Nucleoside 2-deoxyribosyltransferase like									1			1														2
Miscellaneous	Origin recognition complex subunit	2	2	1		1	2	3	2	1	1	2		1	6				1		2						2
Miscellaneous	Ovarian carcinoma immunoreactive antigen			1	1							1		1			2			2	1						2
Miscellaneous	Pancreatic hormone peptide										1			1	1	1	1		1								2
Miscellaneous	Pao retrotransposon family							9	1	2	95		1	2	7	1	1		2	2			28				2
Miscellaneous	ParB-like nuclease domain													1						1							2
Miscellaneous	PARM	1	1	1		1		1							1												2
Miscellaneous	Pericentrin	1	1							1		1															2
Miscellaneous	Permease MlaE													2		1											2
Miscellaneous	PET assembly of cytochrome c oxidase, mitochondrial									1		1					1						1				2
Miscellaneous	Phosphotyrosine-binding domain				1											1							2				2
Miscellaneous	PI31 proteasome regulator N-terminal					1				1																	2
Miscellaneous	PIK-related kinases	1	1	1	1	1		1		1	1			1	4		2			1	1						2
Miscellaneous	P-loop_NTPase					4		3	2		26			1	8			1		1			7				2
Miscellaneous	PP-loop family							1												1		1					2
Miscellaneous	PPR repeat						1											1									2
Miscellaneous	pre-mRNA splicing factor component				1																		1				2
Miscellaneous	Promethin	1	1	1	1				1			1		1	2		1						1				2
Miscellaneous	Protein N-terminal asparagine amidohydrolase						1								1												2
Miscellaneous	Protein phosphatase inhibitor		1										3						1								2
Miscellaneous	PTHB1 N-terminus	1				1		2											1		1						2
Miscellaneous	Putative transmembrane GTPase	1	1	2	2	3	1		2	1	2	1	1		2		1		1	1	1	1	1				2
Miscellaneous	PV-1 protein (PLVAP)	1	1	1		2																	1				2
Miscellaneous	RAI1 like PD-(D/E)XK nuclease				1							1										1					2
Miscellaneous	Rdx family	1	1	1	1	2		1	1	1	1	1		1			1		1		1		1				2
Miscellaneous	Recq-mediated genome instability protein 1, C-terminal OB-fold		1																1								2
Miscellaneous	Region in Clathrin and VPS						1	1											1								2
Miscellaneous	REJ domain	3	3	2	1	2	1	5	4	1	2	1	1		3	3	1			2	1	2	1				2
Miscellaneous	Repulsive guidance molecule (RGM) C-terminus	3	3	2	3	3		2			1	1	1	4	2	1				1	1		1				2
Miscellaneous	Resistance to inhibitors of cholinesterase homologue 3	2	2	2	2	2	1		1	1	1	1	1	1	2	1	1										2
Miscellaneous	Retinal pigment epithelial membrane protein													2		1						2					2
Miscellaneous	Retinoic acid induced 16-like protein	1	1	1	1			1					1	1			3		1	1			1				2
Miscellaneous	Ribonucleases P/MRP protein subunit POP1			1														1		2							2
Miscellaneous	Rix1 complex component involved in 60S ribosome maturation	1	1	1							1							1				1					2
Miscellaneous	Role in neurite extension	4	4	3	3	5	1				1	2	1	2		2	1			2							2
Miscellaneous	Rough deal protein	1			1	1	1			1					1				1		1						2
Miscellaneous	S phase cyclin A-associated protein in the endoplasmic reticulum				1		1	1				1		1			1					1	1				2
Miscellaneous	Salivary glad secreted protein domain toxin											3								1							2
Miscellaneous	Saposin A-type domain				1			1			1																2
Miscellaneous	Sas10/Utp3/C1D family										2												2				2
Miscellaneous	Serine protease inhibitor	4	7	4	3	2				1	6			4	6			1	1	1		2					2
Miscellaneous	Serum amyloid A protein	1													1												2
Miscellaneous	Seven in absentia protein family	1						1						1	2	1	1	1				1					2
Miscellaneous	SH3 domain-binding protein 5 (SH3BP5)								1		1							1	1								2
Miscellaneous	She9 / Mdm33 family	1	1	1	1	1	1	1		1	1	1	1	2	1				1			1					2
Miscellaneous	Sialomucin	3	3	2		3			1	1	1			1	1		2						1				2
Miscellaneous	SKI/SNO/DAC family		1						1														1				2
Miscellaneous	Sleepless protein									1	1	2		1	2	2		1					1				2
Miscellaneous	Small nuclear RNA activating complex (SNAPc), subunit SNAP43														1							1					2
Miscellaneous	Snf7					1	1															2					2
Miscellaneous	SOUL heme-binding protein							5					1		1	13	1					37					2
Miscellaneous	Spectrin-binding region of Ca2+-Calmodulin				1														1								2
Miscellaneous	Spermatogenesis-associated serine-rich protein 1						21												3	8		4					2
Miscellaneous	S-phase genomic integrity recombination mediator			1	1	1		1		1		1				1			1	1			3				2
Miscellaneous	Strabismus protein	2	2	2	1	2	1	1	1	1	1	1	1	1		1	1	1	2	1	1						2
Miscellaneous	Subunit 17 of Mediator complex														1								2				2
Miscellaneous	Surface antigen																1			2	1		1				2
Miscellaneous	SUSHI domain	3	3	3	3	5	1									1											2
Miscellaneous	SWI/SNF-like complex subunit BAF250/Osa			1									1							1							2
Miscellaneous	TATA-binding protein interacting (TIP20)	1	1		1					2		1				1											2
Miscellaneous	T-cell leukemia translocation-altered	1	1		1	1									2												2
Miscellaneous	Telomere repeat binding factor	1	1											1													2
Miscellaneous	TENA/THI-4/PQQC family					1																1					2
Miscellaneous	Testis-specific protein		1											1													2
Miscellaneous	TGF beta	3	2	1	1	6	2	1	3	3	3	1	1	1	4	2			1				1				2
Miscellaneous	THO complex subunit 1 transcription elongation factor										3								1		1						2
Miscellaneous	Tissue inhibitor of metalloproteinase					1									1	4				1							2
Miscellaneous	TLC domain	3	3	3	1	3	1	5				1	5	2	7	3	3		3	1							2
Miscellaneous	TMEM169 protein family	1	1	1	1	2	1	1	1					2	2		1										2
Miscellaneous	TMEM214, C-terminal, caspase 4 activator	1	1	1	1	1	1	1	1	1				1	1	1	1			1	1	1					2
Miscellaneous	TNF	1	1	1	1		1								1												2
Miscellaneous	TOM7 family		1							1																	2
Miscellaneous	ToxR activated gene A lipoprotein	1												6	1	1	3										2
Miscellaneous	Trafficking protein Mon1	2	2			1	1		1		1		1														2
Miscellaneous	Trafficking protein particle complex subunit 10, TRAPPC10			1							1											1					2
Miscellaneous	TRAM_LAG1_CLN8	2	2	2	1	2	1	5				1	5	2	4	2	2		3	1							2
Miscellaneous	Transcription initiation factor IID, 31kD subunit										1							1									2
Miscellaneous	Transcriptional activator	2	2		1				1																		2
Miscellaneous	Transcriptional repressor TCF25			1															1								2
Miscellaneous	Translation initiation factors			1	1			1					2			1						1					2
Miscellaneous	Transmembrane and coiled-coil domains	5	5	3	3	4	1	2	1	1	1	1	1	1	2	1	1		1		1		1				2
Miscellaneous	Transmembrane protein	1	1			2	1	2			1	1	1	3	2		1			1			1				2
Miscellaneous	Transmembrane protein 126	1	2		1	1	1	1	1		1			1	1		1		1								2
Miscellaneous	Transmembrane protein 138	1	1	1	1	1	1		1	1	1		1	1	1		1			1	1		2				2
Miscellaneous	Transmembrane protein 231	1	1	1	1	1	1	2	1	1	1	1	1	1	1	1	1	2	1	1	1	1	1				2
Miscellaneous	Transmembrane protein 237	1	1	1	1	2	1	2	1	1	1		1	1	1	1	1	1	1		1	1					2
Miscellaneous	Transmembrane protein 250	1			1	1											1										2
Miscellaneous	Transmembrane protein family 171	1	1	1	1									1		1	1										2
Miscellaneous	Transmembrane protein family 232	1	1			1								1			1										2
Miscellaneous	Transport protein Avl9							1							1												2
Miscellaneous	Transposase proteins							3			63	11		4	3					1		2	12				2
Miscellaneous	Trehalase		1				1			2	4		4		1	1					1		1				2
Miscellaneous	Treslin N-terminus			1								2															2
Miscellaneous	tRNA pseudouridine synthase D (TruD)						1																1				2
Miscellaneous	Tubulin polyglutamylase complex	1	1	1																1							2
Miscellaneous	Tumour protein p53-inducible protein 11	1	1	1	1	2	1	1					1	1	1	1	1		1	1							2
Miscellaneous	Type I membrane glycoproteins cell-cell fusogen												2									9					2
Miscellaneous	TYRO protein tyrosine kinase-binding protein	1	1			1			2																		2
Miscellaneous	Tyrosyl-DNA phosphodiesterase										1				1				1		1						2
Miscellaneous	Ubiquinol-cytochrome C reductase, UQCRX/QCR9 like	1	1	1	1	1			1		2	1	1	1		1	1			1			1				2
Miscellaneous	Ubiquinone biosynthesis protein COQ7			1		1										1	1		1								2
Miscellaneous	Ubiquitin-associated protein 2						1												1								2
Miscellaneous	UcrQ family						1			2		1															2
Miscellaneous	Uncharacterised protein family, YAP/Alf4/glomulin					1				1																	2
Miscellaneous	Vinculin family	2	1	1				1	1			2															2
Miscellaneous	Virilizer, N-terminal				1					1	1			1					1	1		1					2
Miscellaneous	WASH complex subunit 7				1		1				1				2	1				1	1		1				2
Miscellaneous	WASH complex subunit CAP-Z interacting, central region				1												1										2
Miscellaneous	WD repeat and coiled-coil-containing protein family															1					1						2
Miscellaneous	WD repeat-containing and planar cell polarity effector protein Fritz														1						1						2
Miscellaneous	WHEP-TRS domain											1											1				2
Miscellaneous	Xlink domain	2	2	2	3	3									1												2
Miscellaneous	XPG I-region	2	2	1	3	2		1						1	1	1				1							2
Miscellaneous	XPG N-terminal domain									1	1	1		1					6	1							2
Miscellaneous	XRN 5'-3' exonuclease N-terminus						1																2				2
Miscellaneous	Arb2 domain													1	1												3
Miscellaneous	Carboxyltransferase domain, subdomain A and B										1			1													3
Miscellaneous	Commissureless								3		1																3
Miscellaneous	Crustacean CHH/MIH/GIH neurohormone family										1	1															3
Miscellaneous	Destabilase								1		1																3
Miscellaneous	DM4/DM12 family								12	2	2	17															3
Miscellaneous	Eclosion hormone									1	1																3
Miscellaneous	Fanconi anaemia group C protein													1	1												3
Miscellaneous	GH3 auxin-responsive promoter				1			12						1	2	1											3
Miscellaneous	Glycogen synthase											1					1										3
Miscellaneous	G-patch domain													2			1										3
Miscellaneous	Haemolymph juvenile hormone binding protein (JHBP)								2	3	1																3
Miscellaneous	Insect cuticle protein								2	6	16	14															3
Miscellaneous	LrgA family										1			1													3
Miscellaneous	Major royal jelly protein								1	3	7					1											3
Miscellaneous	MarC family integral membrane protein										1			1													3
Miscellaneous	MNLL subunit									1	1																3
Miscellaneous	Mob1/phocein family									1					9												3
Miscellaneous	Mucin-2 protein WxxW repeating region														3		1										3
Miscellaneous	Na+ channel auxiliary subunit TipE								3	3	3	2															3
Miscellaneous	Phage-related minor tail protein										1			1													3
Miscellaneous	PIF1-like helicase										29	3															3
Miscellaneous	RmuC family										1	9															3
Miscellaneous	Spaetzle								1	1		2															3
Miscellaneous	U1 small nuclear ribonucleoprotein of 70kDa MW N terminal													1			1										3
Miscellaneous	Vta1 like							2				1		2	20	1											3
Miscellaneous	BRICHOS domain	3	3	3	2	2	1																				4
Miscellaneous	Calcipressin			1				1																			4
Miscellaneous	MARVEL	15	18	11	16	23	4																				4
Miscellaneous	Matrix protein (MA), p15	1			12	2		1																			4
Miscellaneous	Membrane-associated protein	2	2	1	1	2	1																				4
Miscellaneous	Podoplanin	1	2	1		1	2	1																			4
Miscellaneous	PUA domain			1			1	2																			4
Miscellaneous	Alphaherpesvirus glycoprotein E	1				111																					5
Miscellaneous	AP-5 complex subunit sigma-1	1	1			1																					5
Miscellaneous	Beta-casein like protein	2	2	1	2	3																					5
Miscellaneous	Bombesin receptor-activated protein	1	1	1		2																					5
Miscellaneous	BRISC complex	1	1		1																						5
Miscellaneous	C2 domain-containing protein	2	2	2	2	2																					5
Miscellaneous	Caspase recruitment domain	1	1	1		1																					5
Miscellaneous	CD47 transmembrane region	1	1	1																							5
Miscellaneous	CD99 antigen like protein 2	1		1	1	2																					5
Miscellaneous	Cell cycle exit and neuronal differentiation protein 1	1	1	1		1																					5
Miscellaneous	Cell cycle progression protein	1	1	1	1	1																					5
Miscellaneous	CLLAC-motif containing domain	1	1		1																						5
Miscellaneous	Conserved region of Rad21 / Rec8 like protein		1			1																					5
Miscellaneous	Consortin C-terminus	1	1		1	2																					5
Miscellaneous	Cortexin of kidney	3	3	2	3	4																					5
Miscellaneous	C-type lectin	3	3	3	2	1																					5
Miscellaneous	Cytoskeletal structure	1	1	1	1	1																					5
Miscellaneous	D1 dopamine receptor-interacting protein (calcyon)	3	3	2	2	2																					5
Miscellaneous	DAP10 membrane protein	1	1			1																					5
Miscellaneous	Dexamethasone-induced	1	1			1																					5
Miscellaneous	Ectropic viral integration site 2A protein (EVI2A)	1	1	1	1																						5
Miscellaneous	Elongation complex protein 6	1	1		1	1																					5
Miscellaneous	Emerin	1	1		1																						5
Miscellaneous	Enamelin	2	3	1																							5
Miscellaneous	Endothelial cell-specific chemotaxis regulator	1	1	1		1																					5
Miscellaneous	FAM163 family	2	2	2	1	3																					5
Miscellaneous	Fanconi anemia-associated		1		1																						5
Miscellaneous	F-box/WD repeat-containing protein	1	1			1																					5
Miscellaneous	FXYD domain-containing ion transport regulator	7	7	1	3	8																					5
Miscellaneous	G0/G1 switch protein 2	1	1	1																							5
Miscellaneous	Gasdermin family		2		1	1																					5
Miscellaneous	GDNF/GAS1 domain	1	1		1	1																					5
Miscellaneous	Granin (chromogranin or secretogranin)			1	1																						5
Miscellaneous	Immunoglobin ligands	2		115	4																						5
Miscellaneous	Inhibitor of nuclear factor kappa-B kinase-interacting protein	1	1	1	1	1																					5
Miscellaneous	ITAM	3	3	2	2																						5
Miscellaneous	Junctional sarcoplasmic reticulum protein	1	1	1		2																					5
Miscellaneous	Junction-mediating and -regulatory protein	1				1																					5
Miscellaneous	Kinocilin protein	1	1			1																					5
Miscellaneous	Leucine-rich repeat	2	2	1																							5
Miscellaneous	Linker for activation of T-cells family member 2			3																							5
Miscellaneous	LRRC37A/B like protein	4	2	1																							5
Miscellaneous	Lysine-rich CEACAM1 co-isolated protein family	1	1			2																					5
Miscellaneous	Melanocortin-2 receptor accessory protein family	2	2	1	1	3																					5
Miscellaneous	MHC I	26	43	23	22	46																					5
Miscellaneous	Myc target protein 1	1	1	1	1	2																					5
Miscellaneous	MYCBP-associated protein family			1	1																						5
Miscellaneous	MyoD family inhibitor	2	3	3	1	4																					5
Miscellaneous	Negative regulator of hepatic phosphatidylinositol 3-kinase (PI3K) activity	1	1	1	1	1																					5
Miscellaneous	Neuritin	2	2	1		3																					5
Miscellaneous	Neuropeptide-like		1	1																							5
Miscellaneous	Peptide hormone			1		1																					5
Miscellaneous	Phospholamban	1	1	1		1																					5
Miscellaneous	Positive mediator of Hedgehog signaling	1	1	1	1																						5
Miscellaneous	PRION	1	1	1	1																						5
Miscellaneous	Prolactin-releasing peptide			1	1																						5
Miscellaneous	Proline-rich membrane anchor 1	1	1	1		1																					5
Miscellaneous	Protein melan-A	1	1	1																							5
Miscellaneous	Protein SOGA	1	1	1	1	3																					5
Miscellaneous	Pulmonary surfactant	1	1		1																						5
Miscellaneous	Receptor-transporting protein	5	4		1																						5
Miscellaneous	Reprimo protein	2	2	1	2	4																					5
Miscellaneous	Role in the biogenesis of melanosomes	2	2	2	2	3																					5
Miscellaneous	Role in the ERK signaling	1	1			1																					5
Miscellaneous	Shadow of prion protein, neuroprotective	1			1																						5
Miscellaneous	Signaling lymphocytic activation molecule (SLAM) protein	1	1	1																							5
Miscellaneous	Small cell adhesion glycoprotein	1	1		1	2																					5
Miscellaneous	Stannin	1	1	1	1	1																					5
Miscellaneous	Stem cell factor	1	1	1	1	2																					5
Miscellaneous	TAFA family	2	1	3		3																					5
Miscellaneous	T-cell surface glycoprotein CD3 zeta chain	2	2	1	1	3																					5
Miscellaneous	TEMP	1	1	1	1	2																					5
Miscellaneous	TMEM119 family	1	1	1		2																					5
Miscellaneous	TMEM215 family	1	1	1	1																						5
Miscellaneous	TMEM240 family	1	1	1	1	2																					5
Miscellaneous	TMEM61 protein family	1		1																							5
Miscellaneous	TMEM71 protein family	1	1	1		1																					5
Miscellaneous	Transmembrane 88	2	2	1		3																					5
Miscellaneous	Transmembrane protein 100	1	1	1		1																					5
Miscellaneous	Transmembrane protein 204	1	1	1	1	1																					5
Miscellaneous	Transmembrane protein 51	2	2	1	1	2																					5
Miscellaneous	Uroplakin domain	3	4	3	1	4																					5
Miscellaneous	Voltage-dependent calcium channel	1	1	1	1	1																					5
Miscellaneous	V-set domain	14	17	12	9	17																					5
Miscellaneous	Acrosome formation-associated factor	1	1																								6
Miscellaneous	Activator of apoptosis harakiri	1	1																								6
Miscellaneous	Adipogenin	1	1																								6
Miscellaneous	Apx/Shroom domain ASD2	1	1																								6
Miscellaneous	Cell-membrane associated Mucin15	1	1																								6
Miscellaneous	Domain of unknown function (DUF4731)	1	1																								6
Miscellaneous	ENV polyprotein (coat polyprotein)	7	5																								6
Miscellaneous	Exocrine gland-secreting peptide		3																								6
Miscellaneous	FAM75 family	15	18																								6
Miscellaneous	G6B family	1	1																								6
Miscellaneous	Glycophorin A	3	1																								6
Miscellaneous	Histidine-rich carboxyl terminus protein 1	1	1																								6
Miscellaneous	Hypoxia-inducible lipid droplet-associated	1	1																								6
Miscellaneous	Involved in thymocyte signaling	1	2																								6
Miscellaneous	Ligand for KLKR1 receptor	6	2																								6
Miscellaneous	LST-1 protein	1	1																								6
Miscellaneous	Lymphocyte activation family X	1	1																								6
Miscellaneous	Lymphocyte antigen	3	5																								6
Miscellaneous	Negatively regulates TCR-mediated signaling	1	1																								6
Miscellaneous	Neuronatin	1	1																								6
Miscellaneous	Prion-like protein Doppel	1	2																								6
Miscellaneous	Protein family FAM35, C-terminal	1	1																								6
Miscellaneous	Role in myelin formation	1	1																								6
Miscellaneous	SCIMP protein	1	1																								6
Miscellaneous	Serine-rich and transmembrane domain-containing protein 1	1	1																								6
Miscellaneous	Spermatid maturation protein 1	2	2																								6
Miscellaneous	Spermatogenesis-associated protein 9	1	1																								6
Miscellaneous	Testis highly expressed protein 4	1	1																								6
Miscellaneous	Testis-expressed protein	1	2																								6
Miscellaneous	Tetherin	1	1																								6
Miscellaneous	TMCO5 family	3	3																								6
Miscellaneous	Transcriptional regulation	1	1																								6
Miscellaneous	Transmembrane protein 190	1	1																								6
Miscellaneous	Williams-Beuren syndrome chromosomal region 28 protein homologue	1	1																								6
Miscellaneous	Regulation: Transcriptional regulator, Out at first				1	1				1																	7
Miscellaneous	Transmembrane protein 205									1																	AM
Miscellaneous	ATP:dephospho-CoA triphosphoribosyl transferase										1																AP
Miscellaneous	Baculoviridae p74 conserved region										3																AP
Miscellaneous	Diedel										2																AP
Miscellaneous	EB1-like C-terminal motif										1																AP
Miscellaneous	Elongator subunit Iki1										1																AP
Miscellaneous	FMRFamide related peptide family										1																AP
Miscellaneous	Fusaric acid resistance protein family										2																AP
Miscellaneous	Insect pheromone-binding family, A10/OS-D										1																AP
Miscellaneous	Iron permease FTR1 family										1																AP
Miscellaneous	LysE type translocator										1																AP
Miscellaneous	MerR family regulatory protein										2																AP
Miscellaneous	NHR1 homology to TAF										1																AP
Miscellaneous	Osmosensitive K+ channel His kinase sensor domain										1																AP
Miscellaneous	Phage shock protein PspD (Phageshock_PspD)										1																AP
Miscellaneous	Retrotransposon gag protein										8																AP
Miscellaneous	Sigma 54 modulation protein / S30EA ribosomal protein										1																AP
Miscellaneous	Tetratricopeptide repeat domain										1																AP
Miscellaneous	Tetratricopeptide repeat-like domain										1																AP
Miscellaneous	TraG-like protein, N-terminal region										1																AP
Miscellaneous	Transmembrane protein 206										1																AP
Miscellaneous	Transmembrane protein 207										1																AP
Miscellaneous	Transmembrane secretion effector										1																AP
Miscellaneous	TUG ubiquitin-like domain										1																AP
Miscellaneous	Urate oxidase N-terminal											1															AP
Miscellaneous	YecM protein										1																AP
Miscellaneous	60s Acidic ribosomal protein																						1				AQ
Miscellaneous	Ciliary basal body-associated, B9 protein																						1				AQ
Miscellaneous	Glyoxalase/Bleomycin resistance protein/Dioxygenase superfamily																						1				AQ
Miscellaneous	GNAT acetyltransferase, Mec-17																						1				AQ
Miscellaneous	MINDY deubiquitinase																						1				AQ
Miscellaneous	NlpB/DapX lipoprotein																						1				AQ
Miscellaneous	Nucleoporin Nup153-like																						1				AQ
Miscellaneous	Periplasmic binding protein																						2				AQ
Miscellaneous	Phosphate acetyl/butaryl transferase																						1				AQ
Miscellaneous	Poly-beta-hydroxybutyrate polymerase (PhaC) N-terminus																						1				AQ
Miscellaneous	Predicted permease YjgP/YjgQ family																						1				AQ
Miscellaneous	Prp18 domain																						1				AQ
Miscellaneous	Queuosine biosynthesis protein																						1				AQ
Miscellaneous	Transmembrane protein 208																						1				AQ
Miscellaneous	UTP--glucose-1-phosphate uridylyltransferase																						1				AQ
Miscellaneous	Beta-1 integrin binding protein												1														CE
Miscellaneous	Caenorhabditis elegans ly-6-related protein												10														CE
Miscellaneous	Chymotrypsin family Peptidase-S1												8														CE
Miscellaneous	CX module												27														CE
Miscellaneous	Cytadhesin P30/P32												2														CE
Miscellaneous	DX module												7														CE
Miscellaneous	Headcase protein family homologue												1														CE
Miscellaneous	Interactor of ZYG-11												6														CE
Miscellaneous	Nematode insulin-related peptide beta type												2														CE
Miscellaneous	Programmed cell death activator EGL-1												1														CE
Miscellaneous	Proteolipid membrane potential modulator												15														CE
Miscellaneous	Regulator protein PHA-1												2														CE
Miscellaneous	SNF2 family N-terminal domain												4														CE
Miscellaneous	SPK clan												5														CE
Miscellaneous	TRA-1 regulated protein R03H10.4												5														CE
Miscellaneous	Anion-transporting ATPase															1											CG
Miscellaneous	ATP synthase (E/31 kDa) subunit															1											CG
Miscellaneous	Beta-eliminating lyase															2											CG
Miscellaneous	Big defensin															1											CG
Miscellaneous	Cell cycle and development regulator															1											CG
Miscellaneous	eIF-6 family															34											CG
Miscellaneous	Mediator of RNA pol II transcription subunit 19															1											CG
Miscellaneous	Sjogren's syndrome/scleroderma autoantigen 1 (Autoantigen p27)															1											CG
Miscellaneous	Tat binding protein 1(TBP-1)-interacting protein (TBPIP)															2											CG
Miscellaneous	Cytoplasmic tRNA 2-thiolation protein 2						1																				CI
Miscellaneous	Herpesviridae UL52/UL70 DNA primase						1																				CI
Miscellaneous	Myelodysplasia-myeloid leukemia factor 1-interacting protein						1																				CI
Miscellaneous	Replication protein A interacting N-terminal						1																				CI
Miscellaneous	Transmembrane protein 209						1																				CI
Miscellaneous	BAG domain																								1	1	CO
Miscellaneous	Caleosin related protein																								1	1	CO
Miscellaneous	CBP4																								1	1	CO
Miscellaneous	CcmE																								1	1	CO
Miscellaneous	COMPASS-Shg1																								1	1	CO
Miscellaneous	CotH kinase protein																								1	1	CO
Miscellaneous	Di-sulfide bridge nucleocytoplasmic transport domain																								1	1	CO
Miscellaneous	DUF based on E. rectale Gene description (DUF3880)																								5	0	CO
Miscellaneous	Eukaryotic mitochondrial regulator protein																								1	1	CO
Miscellaneous	Gti1/Pac2 family																								1	1	CO
Miscellaneous	GtrA-like protein																								1	1	CO
Miscellaneous	Heparinase II/III-like protein																								2	0	CO
Miscellaneous	KRI1-like family																								1	1	CO
Miscellaneous	Molybdate transporter of MFS superfamily																								1	1	CO
Miscellaneous	NifU-like N terminal domain																								1	1	CO
Miscellaneous	Rad9																								1	1	CO
Miscellaneous	RZZ complex, subunit zwilch																								1	1	CO
Miscellaneous	Sec34-like family																								1	1	CO
Miscellaneous	Sedlin, N-terminal conserved region																								1	1	CO
Miscellaneous	Threonine/Serine exporter, ThrE																								1	1	CO
Miscellaneous	Ubiquitin fold modifier 1 protein																								1	1	CO
Miscellaneous	YEATS family																								1	1	CO
Miscellaneous	7 transmembrane helices usually fused to an inactive transglutaminase													1													CT
Miscellaneous	Acyl-ACP thioesterase													1													CT
Miscellaneous	AsmA family													1													CT
Miscellaneous	Bacterial export proteins, family 1													1													CT
Miscellaneous	Carbon starvation protein CstA													1													CT
Miscellaneous	Disulphide bond corrector protein DsbC													1													CT
Miscellaneous	Esterase PHB depolymerase													1													CT
Miscellaneous	G-rich domain on putative tyrosine kinase													2													CT
Miscellaneous	HAP1 N-terminal conserved region													1													CT
Miscellaneous	High-affinity nickel-transport protein													1													CT
Miscellaneous	Histone acetyltransferases subunit 3													1													CT
Miscellaneous	HupE / UreJ protein													1													CT
Miscellaneous	Inositol phosphatase													1													CT
Miscellaneous	Las1-like													1													CT
Miscellaneous	Nitrate and nitrite sensing													2													CT
Miscellaneous	OmpA family													1													CT
Miscellaneous	Phage tail assembly chaperone													1													CT
Miscellaneous	Probable DNA packing protein, N-terminus													1													CT
Miscellaneous	Prokaryotic diacylglycerol kinase													1													CT
Miscellaneous	Protein of unknown function (DUF541)													1													CT
Miscellaneous	PUCC protein													1													CT
Miscellaneous	Regulator of volume decrease after cellular swelling													1													CT
Miscellaneous	RIP homotypic interaction motif													1													CT
Miscellaneous	Rnf-Nqr subunit, membrane protein													1													CT
Miscellaneous	Sec-independent protein translocase protein (TatC)													1													CT
Miscellaneous	Secretion system effector C (SseC) like family													1													CT
Miscellaneous	Silicon transporter													1													CT
Miscellaneous	Transmembrane protein 210													1													CT
Miscellaneous	Type II secretion system (T2SS), protein J													1													CT
Miscellaneous	Type II secretion system (T2SS), protein K													1													CT
Miscellaneous	Type IV secretory system Conjugative DNA transfer													1													CT
Miscellaneous	Virulence factor BrkB													1													CT
Miscellaneous	Ciliary BBSome complex subunit 1								1																		DM
Miscellaneous	gamma-Secretase-activating protein C-term								1																		DM
Miscellaneous	Single domain von Willebrand factor type C								1																		DM
Miscellaneous	Transmembrane protein 211								1																		DM
Miscellaneous	Unpaired protein								1																		DM
Miscellaneous	Cell cycle regulatory protein											1															DP
Miscellaneous	Chaperones: Heatshock											10															DP
Miscellaneous	Conserved region of unknown function on GLTSCR protein											1															DP
Miscellaneous	Fatty acid synthesis protein											1															DP
Miscellaneous	Fimbrial assembly protein (PilN)											1															DP
Miscellaneous	HYD1 signature containing ADP-ribosyltransferase											1															DP
Miscellaneous	MYND finger											5															DP
Miscellaneous	Noc2p family											1															DP
Miscellaneous	Ornithine decarboxylase antizyme											1															DP
Miscellaneous	PemK-like, MazF-like toxin of type II toxin-antitoxin system											1															DP
Miscellaneous	Transmembrane protein 212											1															DP
Miscellaneous	Uncharacterised 5xTM membrane BCR, YitT family COG1284											1															DP
Miscellaneous	Coiled-coil domain-containing protein 106					1																					DR
Miscellaneous	CSN8/PSMD8/EIF3K family					1																					DR
Miscellaneous	DREV methyltransferase					1																					DR
Miscellaneous	Endoplasmic Reticulum Oxidoreductin 1 (ERO1)					1																					DR
Miscellaneous	FAM150 family					1																					DR
Miscellaneous	Fin bud initiation factor homologue					1																					DR
Miscellaneous	Malate synthase					1																					DR
Miscellaneous	Opioid growth factor receptor (OGFr) conserved region					1																					DR
Miscellaneous	Pex19 protein family					1																					DR
Miscellaneous	Selenoprotein P, N terminal region					1																					DR
Miscellaneous	Somatostatin/Cortistatin family					1																					DR
Miscellaneous	Stanniocalcin family					1																					DR
Miscellaneous	Transmembrane protein 213					1																					DR
Miscellaneous	Transmembrane protein 214					1																					DR
Miscellaneous	Vertebrate endogenous opioids neuropeptide					1																					DR
Miscellaneous	Agouti protein			2																							GG
Miscellaneous	CDC45-like protein			1																							GG
Miscellaneous	Fusion protein IQCJ-SCHIP1 with IQ-like motif			1																							GG
Miscellaneous	Insulin-resistance promoting peptide in skeletal muscle			1																							GG
Miscellaneous	MOFRL family			1																							GG
Miscellaneous	Secreted phosphoprotein 24 (Spp-24) cystatin-like domain			1																							GG
Miscellaneous	4F5 protein family	1																									HS
Miscellaneous	Borna disease virus P40 protein	1																									HS
Miscellaneous	Dynein attachment factor N-terminus	1																									HS
Miscellaneous	Epididymal secretory protein E3-alpha	1																									HS
Miscellaneous	Insulin receptor substrate	1																									HS
Miscellaneous	Kita-kyushu lung cancer antigen 1	1																									HS
Miscellaneous	Linker for activation of T-cells	1																									HS
Miscellaneous	Meiotic recombination protein REC114-like	1																									HS
Miscellaneous	Myoregulin	1																									HS
Miscellaneous	p53-regulated apoptosis-inducing protein 1	1																									HS
Miscellaneous	Putative adrenomedullin-5-like protein	1																									HS
Miscellaneous	Suppressyn	1																									HS
Miscellaneous	Transmembrane protein 215	1																									HS
Miscellaneous	Transmembrane protein 225	1																									HS
Miscellaneous	Transmembrane protein 92	1																									HS
Miscellaneous	Zinc finger protein 511	1																									HS
Miscellaneous	Evolutionarily conserved signalling intermediate in Toll pathway																	1									IL
Miscellaneous	FSIP1 family																	1									IL
Miscellaneous	Mononegavirales RNA dependent RNA polymerase																	2									IL
Miscellaneous	NOT2 / NOT3 / NOT5 family																	1									IL
Miscellaneous	Phosphomethylpyrimidine kinase																	1									IL
Miscellaneous	Radial spokehead-like protein																	1									IL
Miscellaneous	RNA dependent RNA polymerase																	1									IL
Miscellaneous	Viral (Superfamily 1) RNA helicase																	2									IL
Miscellaneous	Viral methyltransferase																	1									IL
Miscellaneous	Viral RNA-directed RNA-polymerase																	1									IL
Miscellaneous	Dishevelled specific domain														2												LA
Miscellaneous	KOW motif														1												LA
Miscellaneous	MDM2-binding														1												LA
Miscellaneous	Mid2 like cell wall stress sensor														2												LA
Miscellaneous	Migration and invasion-inhibitory														1												LA
Miscellaneous	SAM dependent carboxyl methyltransferase														1												LA
Miscellaneous	Vitelline membrane outer layer protein I (VOMI)														1												LA
Miscellaneous	CpeT/CpcT family (DUF1001)																1										LG
Miscellaneous	Family of FAM53																1										LG
Miscellaneous	Fructosamine kinase																1										LG
Miscellaneous	Fructose-1-6-bisphosphatase, N-terminal domain																1										LG
Miscellaneous	SCAN domain																1										LG
Miscellaneous	Ssu72-like protein																1										LG
Miscellaneous	Transmembrane protein 216																1										LG
Miscellaneous	ADP-ribosyltransferase exoenzyme																							1		1	MB
Miscellaneous	Amastin surface glycoprotein																							1		1	MB
Miscellaneous	ATP synthase regulation protein NCA2																							1		1	MB
Miscellaneous	Bicoid-interacting protein 3 (Bin3)																							1		1	MB
Miscellaneous	BLOC-1-related complex sub-unit 8																							1		1	MB
Miscellaneous	Caffeine-induced death protein 2																							1		1	MB
Miscellaneous	Castor and Pollux, part of voltage-gated ion channel																							1		1	MB
Miscellaneous	Chorismate synthase																							1		1	MB
Miscellaneous	C-terminal duplication domain of Friend of PRMT1																							1		1	MB
Miscellaneous	Dcp1-like decapping family																							1		1	MB
Miscellaneous	DIRP																							1		1	MB
Miscellaneous	FG-GAP repeat																							1		1	MB
Miscellaneous	Glucokinase																							1		1	MB
Miscellaneous	GTP-binding GTPase N-terminal																							1		1	MB
Miscellaneous	L-fucokinase																							1		1	MB
Miscellaneous	L-rhamnose-proton symport protein (RhaT)																							1		1	MB
Miscellaneous	Membrane bound O-acyl transferase family																							1		1	MB
Miscellaneous	Organic solute transport protein 1																							1		1	MB
Miscellaneous	Paraquat-inducible protein A																							2		1	MB
Miscellaneous	Predicted AdoMet-dependent methyltransferase																							1		1	MB
Miscellaneous	Retinal Maintenance																							1		1	MB
Miscellaneous	Rgp1																							1		1	MB
Miscellaneous	Ribonuclease H2 non-catalytic subunit (Ylr154p-like)																							1		1	MB
Miscellaneous	SAICAR synthetase																							1		1	MB
Miscellaneous	Urm1 (Ubiquitin related modifier)																							1		1	MB
Miscellaneous	VEFS-Box of polycomb protein																							1		1	MB
Miscellaneous	Bacterial low temperature requirement A protein (LtrA)																							2	1	2	MBCO
Miscellaneous	Chalcone isomerase like																							2	1	2	MBCO
Miscellaneous	Conserved hypothetical protein 698																							1	1	1	MBCO
Miscellaneous	DJ-1/PfpI family																							1	1	1	MBCO
Miscellaneous	Nuclear Pore Complex																							1	1	1	MBCO
Miscellaneous	Mitochondrial matrix Mmp37																					1					ML
Miscellaneous	Nuclease-related domain																					3					ML
Miscellaneous	Penicillin amidase																					1					ML
Miscellaneous	piRNA pathway germ-plasm component																					1					ML
Miscellaneous	Protoglobin																					1					ML
Miscellaneous	Rpp14/Pop5 family																					1					ML
Miscellaneous	SHQ1 protein																					1					ML
Miscellaneous	Smr domain																					1					ML
Miscellaneous	Tumour suppressor candidate 2																					1					ML
Miscellaneous	X-Pro dipeptidyl-peptidase (S15 family)																					1					ML
Miscellaneous	Apolipoprotein CIII (Apo-CIII)		1																								MM
Miscellaneous	Beta defensin		1																								MM
Miscellaneous	Calcitonin / CGRP / IAPP family		1																								MM
Miscellaneous	Cd27 binding protein (Siva)		1																								MM
Miscellaneous	Coenzyme Q (ubiquinone) biosynthesis protein Coq4		1																								MM
Miscellaneous	Corticotropin-releasing factor family		1																								MM
Miscellaneous	Cyclin-dependent kinase inhibitor 2a p19Arf N-terminus		1																								MM
Miscellaneous	FAM194 protein		1																								MM
Miscellaneous	Meiosis-specific protein Mei4		1																								MM
Miscellaneous	Peroxisomal testis-specific protein 1		1																								MM
Miscellaneous	PNMA		1																								MM
Miscellaneous	Resistin		1																								MM
Miscellaneous	Seminal vesicle autoantigen (SVA)		1																								MM
Miscellaneous	SIT4 phosphatase-associated protein		1																								MM
Miscellaneous	Takusan		32																								MM
Miscellaneous	TCL1/MTCP1 family		1																								MM
Miscellaneous	Transmembrane protein 217		1																								MM
Miscellaneous	Transmembrane protein 226		1																								MM
Miscellaneous	Transmembrane protein 93		1																								MM
Miscellaneous	COG (conserved oligomeric Golgi) complex component, COG2																			1							NV
Miscellaneous	Cytochrome c554 and c-prime																			1							NV
Miscellaneous	DNA double-strand break repair and V(D)J recombination protein XRCC4																			3							NV
Miscellaneous	EPSP synthase (3-phosphoshikimate 1-carboxyvinyltransferase)																			1							NV
Miscellaneous	Eukaryotic and archaeal DNA primase, large subunit																			1							NV
Miscellaneous	Histidine kinase																			1							NV
Miscellaneous	Inorganic H+ pyrophosphatase																			1							NV
Miscellaneous	Methionine biosynthesis protein MetW																			1							NV
Miscellaneous	Methyltransferase TYW3																			1							NV
Miscellaneous	PBP superfamily domain																			1							NV
Miscellaneous	Pellino																			1							NV
Miscellaneous	Plant ATP synthase F0																			3							NV
Miscellaneous	Polyketide cyclase / dehydrase and lipid transport																			1							NV
Miscellaneous	Porphyromonas-type peptidyl-arginine deiminase																			1							NV
Miscellaneous	RED-like protein C-terminal region																			1							NV
Miscellaneous	Signal peptidase (SPase) II																			1							NV
Miscellaneous	Ssl1-like																			1							NV
Miscellaneous	Stage II sporulation protein M																			1							NV
Miscellaneous	Transmembrane protein 218																			1							NV
Miscellaneous	Transmembrane protein 219																			1							NV
Miscellaneous	Type II secretion system protein C																			1							NV
Miscellaneous	ARF7 effector protein C-terminus																		1								SM
Miscellaneous	Complex I intermediate-associated protein 30 (CIA30)																		1								SM
Miscellaneous	Nitrogen Permease regulator of amino acid transport activity 3																		1								SM
Miscellaneous	N-terminal CTNNB1 binding																		1								SM
Miscellaneous	Putative peptidase family																		1								SM
Miscellaneous	Rad17 cell cycle checkpoint protein																		1								SM
Miscellaneous	RNA 2'-phosphotransferase, Tpt1 / KptA family																		1								SM
Miscellaneous	SWIRM-associated domain at the N-terminal																		1								SM
Miscellaneous	Brain and reproductive organ-expressed protein (BRE)																				1						TA
Miscellaneous	Leg1																				1						TA
Miscellaneous	LUC7 N_terminus																				1						TA
Miscellaneous	mRNA capping enzyme																				1						TA
Miscellaneous	Photosystem I psaA/psaB protein																				1						TA
Miscellaneous	Polynucleotide kinase 3 phosphatase																				1						TA
Miscellaneous	STOP protein																				1						TA
Miscellaneous	TAF RNA Polymerase I subunit A																				1						TA
Miscellaneous	Telomere-associated protein TERB2																				1						TA
Miscellaneous	DNA repair protein endonuclease SAE2/CtIP C-terminus				1																						XT
Miscellaneous	Eukaryotic porin				1																						XT
Miscellaneous	G-2 and S-phase expressed 1				1																						XT
Miscellaneous	Golgi phosphoprotein 3 (GPP34)				1																						XT
Miscellaneous	GrpE				1																						XT
Miscellaneous	HSF-type DNA-binding				1																						XT
Miscellaneous	Oesophageal cancer-related gene 4				1																						XT
Miscellaneous	Paf1				1																						XT
Miscellaneous	Pro-melanin-concentrating hormone (Pro-MCH)				1																						XT
Miscellaneous	Protein-arginine deiminase (PAD)				1																						XT
Miscellaneous	Thioredoxin-like [2Fe-2S] ferredoxin				1																						XT
Miscellaneous	Transmembrane protein 220				1																						XT
Miscellaneous	TSC-22/dip/bun family				1																						XT
Miscellaneous	V-ATPase subunit C				1																						XT
Receptors	Receptor Serine/Threonine kinases	86	104	77	122	269	37	66	38	38	46	48	63	61	75	49	48	36	53	47	35	44	53	63	53	58	1	1
Receptors	Protein Kinase receptor	51	84	48	100	87	58	127	84	56	80	66	90	87	111	137	77	13	13	56	76	84	32	38	28	33	1	2
Receptors	GPCR: Rhodopsin	292	544	261	317	664	162	1025	80	80	117	198	184	1108	545	436	333	33	104	1128	414	731	149	3	3	3	1	3
Receptors	GPCR: Secretin	48	52	44	48	86	48	247	29	24	52	49	9	53	126	87	72	1	9	74	81	34	176	8	9	9	1	4
Receptors	GPCR: Glutamate	24	150	18	389	88	8	45	12	15	19	21	8	58	62	20	17	14	4	45	86	21	55	2	36	19	1	5
Receptors	GPCR: Other 7TM proteins	11	11	7	10	13	6	14	3	6	4	8	6	14	19	13	13	4	3	25	11	14	51	3	9	6	1	6
Receptors	GPCR: Abscisic acid receptors	3	1	1	1	1		2	1	1	1		2	1	2		1	1	1	1	1		4	1	1	1	1	7
Receptors	IG/TOLL and TIR domain receptors	161	160	143	153	214	43	254	72	60	70	45	55	67	139	93	56	17	28	18	13	17	68	77	172	125	1	8
Receptors	Integrins	26	27	16	26	31	17	16	7	7	4	11	4	6	10	18	6	2	6	8	4	12	14		20	10	1	9
Receptors	Patched family	11	11	12	13	18	8	25	6	7	7	10	35	14	19	19	11	1	5	15	6	8	3	6	1	4	1	10
Receptors	Semaphorins	14	14	11	12	18	7	35	5	6	5	5	4	7	10	5	8	2	14	6	3	10	15	6	4	5	1	11
Receptors	Syndecans	13	15	10	12	16	2	29	4	4	6	4	4	5	11	8	6	1	7	23	5	4	1	1	2	2	1	12
Receptors	Adiponectin receptors	11	11	7	9	17	8	5	4	4	2	6	5	10	5	9	8	4	4	12	7	1	5	1	6	4	1	13
Receptors	Scavenger receptor	12	16	16	8	22	7	139	15	10	13	8	6	5	14	22	5	6	3	8	20	12	112	1	2	2	1	14
Receptors	Lipocalin receptor	4	4	4	4	5	4	6	2	2	4	4	2	4	5	5	3	2	1	5	3	5	3	2	1	2	1	15
Receptors	MAS20 protein import receptor	2	3	1	1	2	1	1	2	2	4	1	2	1	1	1	1	1	1	1	1	1	1	1	1	1	1	16
Receptors	TNF receptor family	29	29	22	12	30	5	9	1	1		3	1	2	13	3	7		1	9		1	52	2		1	1	17
Receptors	Renin receptor-like	3	2	1	4	2	2	1	1	2	1	2	2	2	3	2	1		3	2	2	2	3	1	2	2	1	18
Receptors	SPRY and FISNA families	11	13	3	6	204		22						4	7		1		2					4	3	4	1	19
Receptors	Retinol binding protein receptor		2	1	1	2		4						8	10	6	3			8	3		6	3	1	2	1	20
Receptors	Folate receptor family	2	3	2	3	3	2	1							6	3	2			5	3		1	3	4	4	1	21
Receptors	Mannose-6-phosphate receptor	1	1	1	1	1	1		1	1	1			2	1	1				1	2	1	1	2	2	2	1	22
Receptors	Sigma receptors	1	1	1	1	1	1	1						2	2	2	1			1	1		1	1	1	1	1	23
Receptors	Lectin-like varied receptors	39	53	21	12	46	11	43			2		1	37	37	28	13		2	6	7	1	1	1		1	1	24
Receptors	GPCR: Olfactory	370	1113	32	392	118	1		61	131	52	1		1	1	1				1		1				0	2	26
Receptors	GPCR: Frizzled	12	12	11	11	17	10	7	5	3	3	5	4	5	8	4	7	3	7	12	16	2	10			0	2	27
Receptors	Low-density lipoprotein receptor	19	20	16	20	24	9	42	13	9	11	24	8	37	37	35	9	3	1	4	2	15	3				2	28
Receptors	Cell surface receptors	14	14	11	9	19	2	2	4	3	3	4	1		2	2		1	3	1	1	7	2			0	2	29
Receptors	Transmembrane 219	2	2	1	1	2	1	1				1		1	1	1	1			1	1	1				0	2	30
Receptors	IG and TOLL receptors	88	81	38	36	56	4	3	13	8	6	4	3	6	8	2	7			3		1					2	31
Receptors	DC-STAMP novel receptor	4	3	2	7	4	2	4	3	2	3	9	2	4	5	4	4	3	4			2	1			0	2	32
Receptors	Neuropilin	5	5	5	5	10	8	14	2	2	2	5	6	11	14	17	23	3	4	9	4					0	2	33
Receptors	Glucocorticoid receptor	11	10	10	15	12	3	3	5	7	2	4	37	6	10	7	3	2	4	2						0	2	34
Receptors	GPCR: Chemosensory receptors								61	8	53	49	3	15	12	3	13			3						0	2	35
Receptors	GPCR: Serpentine receptors		1					2			2	1	1405	18	10	12	10		4							0	2	36
Receptors	GPCR: Taste receptors	23	35	1	52	7																				0	5	37
Receptors	Interferon receptor family	11	11	10	9	15																				0	5	38
Receptors	Prolactin receptor family	4	5	3	3	6																				0	5	39
Receptors	Lipoprotein receptor	3	3	2	4	5																				0	5	40
Receptors	GDNF receptor family	3	2	1	1	3																				0	5	41
Receptors	Ly49 receptors	10	26																							0	6	42
Receptors	Involved in the pathway bile acid biosynthesis	4	5	1	5	8	2							1	2	2	3	1							1	1	1
Receptors	Membrane-associated progesterone receptor component	3	3	3	2	2		1	5	1	2		2	1	2	1	1	1	1			1		1		1	1
Receptors	Other receptors	3	3	2	2	2	1	2	3	2		3	1	2	4	4	2	1	1	1	2	1	4	1	1	1	1
Receptors	Proline-, glutamic acid- and leucine-rich protein	1	1												1										1	1	1
Receptors	Slime mold cyclic AMP receptor										2			1										1	3	2	1
Receptors	Vacuolar membrane-associated protein Iml1										1		1	1					2					1		1	1
Receptors	Varied functional characterizations	2	1	1	1	1		7	5	3	4	1	3	5	42	3	6	3	3	1		4	5		2	1	1
Receptors	CB1 cannabinoid receptor-interacting protein 1						1	1					1		2							22				0	2
Receptors	Mitochondrial import receptor	3	2	2	1	2	1	2	1	1		1		1	1		1	1	1	1	1	1	1			0	2
Receptors	Plasminogen receptor	1	1		1	1		1					1	1	1		1			1	1					0	2
Receptors	Ribosome receptor lysine/proline rich region	2	2	2	2	3		2	2	1		1		1		1			1								2
Receptors	Sperm acrosomal membrane-associated protein	2	1	1					1																		2
Receptors	Receptor activity modifying family	3	3	3	2	4	1																				4
Receptors	Endothelial protein C receptor	1	1	1																							5
Receptors	IGF-like family receptor	1	1			1																					5
Receptors	Leukocyte receptor	1	1	1																							5
Receptors	Phagocytic receptor	1	1	1																							5
Receptors	Natural killer cell receptor	1	1																								6
Receptors	PILRA receptor	3	3																								6
Receptors	Pre-T-cell antigen receptor	1	1																								6
Receptors	Transmembrane protein 158	1	1																								6
Receptors	Annexin-2 receptor	1																									HS
Transporters	Voltage-gated ion channels	115	115	103	115	150	54	180	36	49	47	43	45	106	186	132	82	46	63	157	60	135	119	50	22	36	1	1
Transporters	MFS: SLC16/17/18/37/43/45/46/other	60	67	53	71	87	99	274	74	64	126	97	120	200	292	149	157	53	59	158	73	88	120	26	26	26	1	2
Transporters	ATP-binding Cassette Superfamily	44	50	40	43	51	38	100	54	42	116	67	54	98	97	62	46	9	20	75	45	55	102	35	43	39	1	3
Transporters	Sugar (and other) transporter	40	41	30	33	50	84	71	74	58	102	46	56	49	141	54	62	22	8	76	38	71	105	10	8	9	1	4
Transporters	Neurotransmitter gated ion channel	48	43	45	48	71	18	70	24	24	30	29	103	145	110	152	91	20	20	106	1		5	7	2	5	1	5
Transporters	Ligand-gated ion channel	18	18	17	19	32	10	12	45	29	33	165	15	72	17	33	52		7	29	16	23		1		1	1	6
Transporters	Proton-gated ion channels (ASICs)	9	8	9	10	9	5	38	32	8	21	25	27	86	70	20	30	6	13	38	11	27	24		1	1	1	7
Transporters	Calcium channel	25	26	21	19	33	26	23	11	6	8	8	6	36	67	49	23	5	8	62	6	14	5	2	2	2	1	8
Transporters	Amino Acid-Polyamine-Organocation (APC) Superfamily	15	17	16	18	21	31	60	11	10	29	16	13	44	25	15	23	14	10	22	4	16	10	1	2	2	1	9
Transporters	ZIP Zinc transporter	14	14	11	19	15	13	29	12	13	19	20	22	22	34	25	18	8	12	22	11	23	18	13	11	12	1	10
Transporters	ATPase transporter family	21	22	17	22	28	10	17	27	13	14	12	16	19	21	13	11	8	13	12	18	9	13	7	9	8	1	11
Transporters	SLC 25 family	15	15	12	15	20	7	11	21	13	14	14	11	15	29	9	20	11	10	18	8	8	10	17	18	18	1	12
Transporters	Potassium channel	28	28	24	27	45	9	8	7	6	7	7	9	30	15	19	15	5	7	10	9	7	5	8	2	5	1	13
Transporters	SLC 21 family	12	16	10	8	14	17	40	8	8	3	3	7	14	16	11	8	10	2	20	27	9	5	1		1	1	14
Transporters	Aquaporins	14	12	11	16	18	4	13	8	7	5	11	12	23	27	15	15	1	6	10	2	6	5	2	3	3	1	15
Transporters	SLC 9 family	14	13	13	11	11	11	12	5	6	6	12	12	8	20	11	11	2	5	8	10	9	8	9	5	7	1	16
Transporters	SLC 30 family	11	11	10	11	12	9	10	8	7	9	6	13	15	16	8	10	5	5	11	5	5	14	4	6	5	1	17
Transporters	SLC 26 family	11	11	11	16	12	10	8	9	10	14	17	8	10	22	8	12	2	2	4	2	3	3	6	2	4	1	18
Transporters	Triose-phosphate Transporter family	10	9	8	7	10	9	14	4	5	7	7	5	12	15	6	16	3	6	9	7	3	4	12	6	9	1	19
Transporters	Electroneutral potassium-chloride cotransporter	9	10	8	9	15	5	8	5	6	6	27	7	5	6	5	6	4	4	6	5	6	6	3	3	3	1	20
Transporters	Ryanodine Receptor	6	6	6	4	8	3	5	2	2	2	28	4	8	8	8	6	8	4	2	3	1	21	5	3	4	1	21
Transporters	Sodium Bile acid symporter family	7	8	4	6	4	6	33	2	3	2	4	1	21	21	4	3	3	3	1	2	2	1	2	1	2	1	22
Transporters	Ammonium Transporter Family	5	5	5	5	7	5	5	2	5	1	12	6	12	8	7	8			16	5	7	6	5	4	5	1	23
Transporters	Permease family transporter	3	4	4	4	4	8	7	2	2	7	3	6	21	11	14	15	1		12	5	2	1		1	1	1	24
Transporters	Organo Anion Exchanger family	10	10	10	9	14	2	11	2	3	1	7	4	6	8	8	6	3	5	6	4	6	2		1	1	1	25
Transporters	Transmembrane 1-electron carriers	6	7	5	4	8	3	6	8	4	9	3	4	5	10	5	5	2	1	4	5	4	4	6	3	5	1	26
Transporters	Divalent Anion:Sodium Symporter famiy	5	5	5	6	6	7	6	4	2	3	6	4	15	19	8	5		1	2	2	2	2		1	1	1	27
Transporters	SLC 19 family	9	7	9	14	12	3	1	3	1	14	2	3	1	1		1			1	1	1	1	2		1	1	28
Transporters	ATP P2X receptor	7	7	7	5	9		4				2		1	2	1	1		3	2	2	1	2	1	2	2	1	29
Transporters	Putative phosphate transporter	3	3	3	3	4		1	2	1	1	3		3	2	1	1	3	2	5	1	1	4	2	2	2	1	30
Transporters	Phosphate transporter family	2	2	2	2	3	3	5	1	1		1	6	2	5	1	1	4	2	1				2	2	2	1	31
Transporters	Neurotransmitter:Sodium Symporter family	19	20	20	22	36	35	54	22	15	10	30	14	59	69	42	42	21	15	28	23	12	3			0	2	33
Transporters	Glutamate Transporter	7	7	7	9	13	3	7	2	7	3	1	6	17	18	13	8	1	2	7	3	4	1			0	2	34
Transporters	Bcl-2 family	12	16	7	8	19	5	9	3	3	2	3	2	9	11	3	6	1	4	8	2	2	7			0	2	35
Transporters	KX Blood-group Antigen family	11	8	7	8	15	3	4	2	5	3	11	1	7	10	9	4	2	2	8	3	10	2			0	2	36
Transporters	Solute:Sodium Symporter (SSS) Family	11	14	10	14	16	27	81	15	12	10	12	3	98	61	52	36	10	5	14		4				0	2	37
Transporters	Sodium coupled nucleoside transporter	3	4	2	2	1	4	8	2	2	2	4	2	7	9	10	8	1		6	3	2				0	2	38
Transporters	Phosphate:Sodium Symporter family	3	3	2	2	4	5	4				5	2	8	5	5	4		1	3	2	2				0	2	39
Transporters	SLC 48 family	1	1	1	1	2	1			1		1	4	2	1	1	1		1			1				0	2	40
Transporters	Slow voltage-gated potassium channel	6	5	4	3	2							1	3	7	3	4									0	2	41
Transporters	IZUMO family	3	3																							0	6	42
Transporters	60Kd inner membrane protein	2	2	1	2	2	2	3	2	2	3	4	2	2	4	1	2	1	3	2	2	4	3	2	2	2	1
Transporters	Anion Exchanger family	12	16	10	8	14	17	40	8	7	3	3	7	14	16	11	8	10	2	20	27	9	5	1		1	1
Transporters	Arv1-like family	1	1	1	1	1		1	1	1		1	1	1	1		1		1			1	1		1	1	1
Transporters	Bicarbonate transporter family	10	10	10	9	14	2	11	2	2	1	7	4	6	8	8	6	3	5	6	4	6	2		1	1	1
Transporters	Calcium channel flower family	1	1	1	1	1	1		1	1	1	1	1	1	1	1	1	1	1	1	1				1	1	1
Transporters	Channels	10	10	8	4	8	1	3	2	1	4	4	2	5	9	12	7	2	2	5	2	2	9	4	4	4	1
Transporters	Chloride channel	23	22	23	24	33	10	24	12	11	20	43	44	22	31	16	19	8	12	26	12	23	8	10	7	9	1
Transporters	Cholesterol-capturing domain	2	2	2	2	2	1	1	1	1		1	1	1	2	1	1		2	2	1	1	1	1	3	2	1
Transporters	Citrate transporter	1	1	1	1	1		1	5	1	2			2	6	1	3			2		1	11	2	1	2	1
Transporters	Copper Transporter family	2	2	1	2	2	6	3	3	3	2	1	10	6	8	4	3	1	1	4	1	6	3	1	1	1	1
Transporters	dsRNA-gated channel	2	2	2	2	3		5		1	2	9	7	3	4	2	1	1	1	4	3	8	17	1		1	1
Transporters	EamA-like transporter family	2	2			2	1		2	1	1		1		2		1		1				1		1	1	1
Transporters	Endomembrane protein 70	4	5	4	5	5	5	10	3	3	3	4	3	5	7	4	6	2	4	4	6	3	8	4	5	5	1
Transporters	General Secretory Pathway family	2	2	2	2	2	1	1	1	2	1	1	1	1	1	2	1	1	1		1	1	1	1	2	2	1
Transporters	Golgi transport complex																				1		1	1		1	1
Transporters	Involved in tumour suppressing	1	1	1	1	1	1	1	1	1	2	1	1	2	3	2	1	3	1	3	2	1	1	1	1	1	1
Transporters	Lysosomal Cystine Transporter family	1	1	2	4	1							1		2	1	1		1					1	1	1	1
Transporters	Macoilin family	1	1	1	1	3	1	2	1	1	1	1	1	1	1	1	1		2	1	1	1	1		1	1	1
Transporters	Magnesium transporter	9	9	9	9	8	6	9	4	5	4	5	3	5	8	4	4	2	3	8	4	2	5	3	5	5	1
Transporters	Mechanosensitive ion channel										3									1	1			3	1	2	1
Transporters	Membrane transport protein	1	1	1	1	2	1	1	1	1	1	2		1	2	1	1		1	1		2	1	4	2	3	1
Transporters	MFS/sugar transport protein	4	5	5	5	7	4	5		2	3	2	4	6	10	7	5	3	5	16	3	3	7	1	3	2	1
Transporters	Mitochondrial calcium uniporter	2	2	2	2	1	1	1	1	1	1	1	1	1	2	1	2	1	1	1	1	1	1	1	1	1	1
Transporters	Na+/H+ antiporter family													3								1	2		1	1	1
Transporters	Nuclear Pore Complex family	26	10	9	11	12	6	8	7	6	8	4	1	8	9	6	6	3	8	4	7	1	14	8	5	7	1
Transporters	Other			1			2			1	1	1	2								2	1	1	1	1	1	1
Transporters	Outer mitochondrial membrane transport complex protein	1	1			2	1	1	1	1	1		1	1	1	1	1		1	2	1	1			1	1	1
Transporters	Peroxisomal Protein family	12	14	13	16	18	10	8	5	9	7	6	5	11	11	9	11	2	2	12	9	7	9	2	6	4	1
Transporters	Peroxisomal translocation	1	1	1	1	1		2	1	1	2	1	1	2	1	1	1			1	1	1	1	1	1	1	1
Transporters	Piezo non-specific cation channel, R-Ras-binding domain	2	2	2	5	3	4	3	2	1	3		1	1	2	3	2	3	2	4	1	4	1	2	1	2	1
Transporters	Proton coupled metal ion transporter	2	2	2	2	1	2	1	2	1	1	1	2	1	1	1	1	2	1	1	1	2	1		1	1	1
Transporters	Putative ABC-transporter	2	3	1	2	3		1								2	2	1		2			2		1	1	1
Miscellaneous	Reactive mitochondrial oxygen species modulator 1	1	1	2	1	1				1	1		2				1	1	1			1		1	1	1	1
Miscellaneous	Rer1 family	1	1	1	1	1	1	1	1	1	1	1	1	1	1	1	1	1	2	1	1	1	1	1	1	1	1
Transporters	SCP-2 sterol transfer family						1																		1	1	1
Transporters	SLC 15 family	5	5	4	4	5	6	11	3	1	21	4	3	3	37	4	3			6	4	5	162	1	1	1	1
Transporters	SLC 29 family	4	4	3	2	7	1	5	3	3	8	2	7	6	5	1	3	2	3	3	12	8	4	1	2	2	1
Transporters	SLC 3 family	2	2	1	2	5	2	3	3	4	12	3	3	5	6	5	1	1	5		1		1	1		1	1
Transporters	SLC 32A1/36/38	17	17	15	14	19	14	18	16	14	33	12	16	22	25	15	8	4	4	34	19	11	22	11	12	12	1
Transporters	SLC 33 family	1	1	1	1	1	1	2	1	2	24	1	1	2	2	1	1	3	3	1	2	1	2	1	1	1	1
Transporters	SLC 35 family	22	19	15	16	23	15	37	12	11	15	17	18	12	32	12	17	6	9	20	36	28	18	8	16	12	1
Transporters	SLC 40 family	1	1	1	2	2	1	1				2	3	5	2		1			1	1	3	2	1		1	1
Transporters	SLC 41 family	3	3	4	2	4	1	1	1	3		1	3	2	7	1	1		1	3	1		2	1	2	2	1
Transporters	SLC 44 family	5	5	4	4	7	4	12	2	2	4	6	1	5	7	4	6	4	3	2	1	1	2	1	2	2	1
Transporters	SLC 47 family	2	2	2	3	6		1						22	1	3	6	4	3	3	1	11	2	4	1	3	1
Transporters	SLC 51 family	5	6	6	6	8	8	9	3	3	2	9	4	6	5	4	3		3	2	2	8	3	3	3	3	1
Transporters	SLC 52 family	3	2	1	2	4	1	8	1	2	1	1	2	11	1	2	2		2	3	2	1	1	1		1	1
Transporters	SLC 8/24 family	9	8	9	11	18	7	14	12	7	6	8	10	13	22	18	10	7	6	14	9	5	4	4	3	4	1
Transporters	Sugar efflux transporter	1	1		1	1	2	3	2	2	3	1	7	3	4	1	1	1		2	1	1	3	2	2	2	1
Transporters	Sulfite exporter TauE/SafE												5	3	9					1		1		2	1	2	1
Transporters	Sulphur transport							4						3	3	4	1						1	1		1	1
Transporters	TLC ATP/ADP transporter																				1				2	0	1
Transporters	TMEM144 transporters	1	1	1	1	2	1	1					6	1	4	1	1						4	1	1	1	1
Transporters	TMS Recognition/Insertion Complex (TRC) Family	1	1	1	1	1	1	1		1	1	1	1	1	1				1	1	1				1	1	1
Transporters	Translocase: SecY	2	2	2	1	2	1	1	1	1	1	1	1	2	2	2	1	2	1	1	2	1	1	1	1	1	1
Transporters	Translocation protein Sec62	1	1	1	1	1	1	1	1	1	2	1	1	1		1	1	1	1	1	1	1		1		1	1
Transporters	Transmembrane protein 128	1	1	1	2		1	1						1	1	1	1			2	1	1	1		1	1	1
Transporters	Tricarboxylate carrier	5	5	4	5	6	3	3	2	2	3	2	6	3	3	2	3	1	1	3	4	4	3	2	1	2	1
Transporters	Tryptophan/tyrosine permease family					1		1						2		1					14			1		1	1
Transporters	Tweety family	3	3	2	4	5	1	1	2	1	1	1	1	2	1	1				1		1	2	3		2	1
Transporters	Urea transporter	2	2	1	1	2		2		1		1			1										1	1	1
Transporters	Vacuolar iron transporters							1											1			2		2	5	4	1
Transporters	Vesicle Fusion Pores	16	14	11	15	18	8	8	10	8	8	11	10	11	10	10	9	5	10	9	6	7	18	8	10	9	1
Transporters	Vesicle-associated membrane protein-associated protei	2	2	1	1	2	1	1	2	1	1	1	1	1	1	1	1	1	1			2	2	1	1	1	1
Transporters	BCCT, betaine/carnitine/choline family transporter													1						7		8					2
Transporters	Cation-channel complex	1	1	1	1		2	2	1	1	1	1			2	1	1	1	1	1			1				2
Transporters	Clarin family	3	3	3	3	3	1	1	1	1	1	2		2	1	2	1			1							2
Transporters	CPSF A subunit region															1						1					2
Transporters	Golgi 4-transmembrane spanning transporter	3	3	3	3	3	2	1	1		1	1	1	1	2	1	1	1	1	1	1						2
Transporters	Intra-flagellar transport protein 57					1															1						2
Transporters	Lipocalin	1	1					1		2	1	2			1												2
Transporters	Mitochondrial ATPase transporter	1			1	2					2		1	1	1	2	1		1		1		2				2
Transporters	Positive feedback regulator	2	1	1	2					1	1			1	1												2
Transporters	Putative transport proteins	1	1		1	2	1	2	1	1	1	1	1	2	2	1	1	1	1	3	1		1				2
Transporters	Sec61beta family									1	1												1				2
Transporters	TMEM192 family	1	1	1	1	1			1	1	1	1		1	2	1	1			1	1	1	2				2
Transporters	TMIE protein	1	1	1	1	1			1	1	1	1	1	1	1		1										2
Transporters	TRAPP II complex						1	2		1	1	1				1			1	1	1						2
Transporters	Tripartite ATP-independent periplasmic transporters, DctQ component	1	1				1		2		2	4		3					1	1			6				2
Transporters	Tripartite tricarboxylate transporter																				9		1				2
Transporters	Wntless Protein family	2	2	2	2	2	5	2	2	2	2	3	1	2	3	2	3		2	2	2	2	1				2
Transporters	Barttin Family	1	1	1		1																					5
Miscellaneous	Negative regulator of p53/TP53	2	2	1	1	3																					5
Transporters	Sarcolipin	1	1																								6
Transporters	Voltage-dependent anion channel																								2		CO
Transporters	Cathelicidin	1																									HS
Transporters	Transport and Golgi organisation 2																							1	1	1	MBCO
No Description	316				1	1	4	4		2	1	1	2	10	5	7	6			2	1	4	4		1		1
No Description	311		1						2	4	3	4	24	1	11	2	3								1		1
No Description	572	1	2	2	2	2	2						1	1	1	1	2			5	7	1	1	1	1		1
No Description	685						1		1		1				1					1			21	2			1
No Description	870				2		3	1	1	2	1	2	2	1				2	2	1	2		1	1	1		1
No Description	854							4						5	5	5	2				3				1		1
No Description	1009								1	1		1			5	1	1			1	1	2	7		1		1
No Description	1063								1													1		18	1		1
No Description	1157			2	1	1			1	1	1	2	1	1	3	1	1						1		3		1
No Description	1200			1										1	10	2	1			1	1			1	1		1
No Description	1243			1			1	2	1	1	1	1		2		1	1		1	1	1	1	1		1		1
No Description	1444		1	1	1	1		2					1	1	2	1				1	1		1		2		1
No Description	1447		2	1	1	1	1		1					1	1	1	1			1	1	1		1	1		1
No Description	1495						1	1	1	2	1				1	2	1		1		1	1	1		1		1
No Description	1503							1		1		1	1	2	3	1	1					1	1	2			1
No Description	1492			2	1	1		1		2	1		1					1		1	1		2	1			1
No Description	1481						1	3	1	1	1	1		1		1			1	1	1		1	1			1
No Description	1516					1	1		1	5	1						1		2	1	1			1			1
No Description	1597						1			1	1		1		1	1	1					2	1	2	2		1
No Description	1614				1		1	2	1	1		1	1			2			1	1		1			1		1
No Description	1662								1	1	2			1	1					1			2	1	3		1
No Description	1721							1						1	3	1	1			1	1	1	1	1	1		1
No Description	1705							1									2	1			3	1	4		1		1
No Description	1711				2	1		1	1			1	1			2				1	1			2			1
No Description	1844							1	1	1		1		1	2		1			1	1			1	1		1
No Description	1787		1									1		1			1	1	1		2	2	1		1		1
No Description	1820					1				1		1		1	2	1	1			1	1		1		1		1
No Description	1829						1	1						1	2	1	1			2	1	1		1			1
No Description	1948						1							4	2	1	1				1				1		1
No Description	1960			1	1	1		2		1		1					1			2				1			1
No Description	1950																9			1				1			1
No Description	1988										1	1		1					1	2	1		1	1	1		1
No Description	2004							1			1				1				1		2	1	2		1		1
No Description	2067							2						1	2		1			1	1	1			1		1
No Description	2108							2				1												7			1
No Description	2020							1		1					2	1	1			1			2	1			1
No Description	2153						1															5		2	1		1
No Description	2217			1	1		1			1										1		1	1	1	1		1
No Description	2254																			8					1		1
No Description	2168							1		1	1	2		1				1	1						1		1
No Description	2150								1	1	1	1		1	1	1	1								1		1
No Description	2204																						8	1			1
No Description	2199						1					1				1						1	4	1			1
No Description	2181		1			1								1				1	2	1			1	1			1
No Description	2164			2				1						1		1		1		1			1	1			1
No Description	2142				2	1			1	1								1	1				1	1			1
No Description	2227		1	1		2		1									1	1					1	1			1
No Description	2146													2	5		1							1			1
No Description	2351								1	1	1							1			1	1	1		1		1
No Description	2342								1		2				2					1			1		1		1
No Description	2309					2			1							1		1		1		1			1		1
No Description	2316											1		1	2	1			1	1					1		1
No Description	2312					1	1	1					1			1		1			1			1			1
No Description	2299							5						1	1									1			1
No Description	2329								2	1	3	1												1			1
No Description	2475									1	1			1				1			2			1			1
No Description	2766							2														1			3		1
No Description	2936							1	1	1						1				1					1		1
No Description	2807			1	1	1	1					1													1		1
No Description	2864	1	1	1	1																			2			1
No Description	2858						1																4	1			1
No Description	2863								1							1			1	1			1	1			1
No Description	2726														3					1			1	1			1
No Description	3003							1		1							1		1		1			1			1
No Description	2886							1					1		2						1			1			1
No Description	2774				1			1			1	1					1							1			1
No Description	2722					1				1	2						1							1			1
No Description	3216																		1				1		3		1
No Description	3060							1										1					1	1	1		1
No Description	3312														1					1	1			1	1		1
No Description	3154														1					1			2		1		1
No Description	3131							1			1					1							1		1		1
No Description	3252							2									1			1					1		1
No Description	3314																		4						1		1
No Description	3300						1		1	1									1						1		1
No Description	3275													2		1	1								1		1
No Description	3325													2										3			1
No Description	3192									1									1	1			1	1			1
No Description	3283			1												1			1			1		1			1
No Description	3284							2						1							1			1			1
No Description	3395														4									1			1
No Description	3622																						1		3		1
No Description	3680																						1		3		1
No Description	3657																						2	1	1		1
No Description	3653																				1		1	1	1		1
No Description	3614																						3		1		1
No Description	3660																	1	1				1		1		1
No Description	3645								1					1								1			1		1
No Description	3770													1		1				1					1		1
No Description	3419											1			1				1						1		1
No Description	3495							1						2											1		1
No Description	3798																				1			3			1
No Description	3667							1											1				1	1			1
No Description	3891													1						2				1			1
No Description	3856						1											1		1				1			1
No Description	3800														2	1								1			1
No Description	3468				1									1	1									1			1
No Description	3974					1				2														1			1
No Description	4351																						1		2		1
No Description	4356																						1	1	1		1
No Description	4621																			1				1	1		1
No Description	4600					1																		1	1		1
No Description	4604					1																		1	1		1
No Description	4340																					1	1		1		1
No Description	4320																1						1		1		1
No Description	4628																					2			1		1
No Description	4629																				1	1			1		1
No Description	4614				1																1				1		1
No Description	4353																	1	1						1		1
No Description	4326							1										1							1		1
No Description	4603							1										1							1		1
No Description	4569							1									1								1		1
No Description	4606			1													1								1		1
No Description	4205								1		1														1		1
No Description	4899																					1		2			1
No Description	4400												1											2			1
No Description	4169						1																	2			1
No Description	4378						1																	2			1
No Description	4342									1													1	1			1
No Description	4903																				1	1		1			1
No Description	4741																				2			1			1
No Description	4902																			1	1			1			1
No Description	4565																		1		1			1			1
No Description	4880																1				1			1			1
No Description	4583						1														1			1			1
No Description	4881																1		1					1			1
No Description	4693							1	1															1			1
No Description	5267																						1		1		1
No Description	5289																						1		1		1
No Description	5302																						1		1		1
No Description	5613																				1				1		1
No Description	5716																				1				1		1
No Description	5725																				1				1		1
No Description	5715																		1						1		1
No Description	5756																		1						1		1
No Description	4993																1								1		1
No Description	5342												1												1		1
No Description	5105										1														1		1
No Description	5718					1																			1		1
No Description	5211																						1	1			1
No Description	5318																						1	1			1
No Description	6458																				1			1			1
No Description	5474																		1					1			1
No Description	5258																	1						1			1
No Description	5553															1								1			1
No Description	5349												1											1			1
No Description	6485							1																1			1
No Description	5251				1																			1			1
No Description	6244				1																			1			1
No Description	6145			1																				1			1
No Description	2877															1	1					1	1	1	1		1
No Description	2739					1		1														2		1	1		1
No Description	2934									1		1				1						1		1	1		1
No Description	2937							2							1	1								1	1		1
No Description	2847													1		1	1				1		1		1		1
No Description	2745							1						1	1		1					1			1		1
No Description	2744													1		1	1			1	1				1		1
No Description	2871													2	1	1					1				1		1
No Description	382	14	8	1	14	7		1											1				1				2
No Description	563						8	3	2	2	1	2		2	4	3				1	2	1	2				2
No Description	609				5	4			1					9	3	1	2			1			5				2
No Description	786													1	22	2					1						2
No Description	179	1	1		1	1		1	1	1	1	1	1	10	3		1	1	1								2
No Description	888						1							5	3	10	3		2				1				2
No Description	1051						21															1					2
No Description	1052													12	5	1	3			1							2
No Description	1158													7	4	4	2		1	2							2
No Description	1220							2	1	1		2		1	4	2	1	1			1		3				2
No Description	1264								2	4	3		1	2	3	2			1								2
No Description	1339									1				1	1	1				8			5				2
No Description	1313				1	2			1	1	3	4		1	1					2			1				2
No Description	1294								3	4	4	4		1				1									2
No Description	1349														2		15										2
No Description	1452							1					2	4	6		2		1								2
No Description	1523							2						4			4			3	1		1				2
No Description	1508							1	1	1	1	1	2	1	2	1	1		3								2
No Description	1600							1						1	2	1	1			1	1		6				2
No Description	1575						1	1		1		1		1	2	1	1			1	2	1	1				2
No Description	1561				1									1		5	6			1							2
No Description	1665				1				1	1	2	1					2	1	1		1		2				2
No Description	1708					1		1					3	1					1	1	3	1	1				2
No Description	1700							1						3			4			4			1				2
No Description	1689																		1			12					2
No Description	1640						1		3		3				4		1				1						2
No Description	1706	2	2	3	2	2			1											1							2
No Description	1694								2	1	3	1	1	1	1		2		1								2
No Description	1732							6							6	1											2
No Description	1786							1	1	1	1		1	1	1			1	2				2				2
No Description	1755			1	1	2	1		1	1	1	1								2			1				2
No Description	1836							3						1	3		1		2	2							2
No Description	1802																11			1							2
No Description	1766		1		4	1	4								1					1							2
No Description	1830						1	1						1		8	1										2
No Description	1789							2	2	1	2	2	1		2												2
No Description	1885				1		1					1	1	1	1	1	1			1		1	1				2
No Description	1874		1	1	1	1		1						1	1	1	1					1	1				2
No Description	1929								1			1			1	3	1			3			1				2
No Description	1864							1						1	2	1	1	2		1		2					2
No Description	1884							2													9						2
No Description	496														1	4	4			2							2
No Description	1947							3							6	1				1							2
No Description	1867													3	5		1		2								2
No Description	2046														1	1							8				2
No Description	2045															1	5			2			2				2
No Description	2044							1						1	1	3	1			1			2				2
No Description	2087						1							2	2	1	1	1			1	1					2
No Description	2031														2	2					6						2
No Description	1992					1			1	1	1		3		1					1	1						2
No Description	2075						1	1		1			1	1	1	1			2		1						2
No Description	2052																4			6							2
No Description	2080													1			6			3							2
No Description	2095						1										6			3							2
No Description	2001						1	2			2		1	1			1			2							2
No Description	2071			1			1							1	2	1	1	1	1	1							2
No Description	2018							1	1	1	1	1		2	1		1			1							2
No Description	2034								1	1	2	1	1	1	1	1			1								2
No Description	1975								1	1	6			1					1								2
No Description	2078					1		1						1	3	3	1										2
No Description	2089			1	1	1	1		1	2		1			1	1											2
No Description	2218						1						1	1	2					1	1		2				2
No Description	2197								2	1	1			1	1		1					1	1				2
No Description	2155			1	1	1					1			1			1		1		1		1				2
No Description	2213							1						1	2	1	1		1	1			1				2
No Description	2154			1		1	1		1	2					1				1				1				2
No Description	2222							2	1	1		1		1	2								1				2
No Description	2226						8																1				2
No Description	2234																			7		2					2
No Description	2202														1	1				6		1					2
No Description	2272							3						1	1		1			2	1						2
No Description	2284			1	1	1									2		2			1	1						2
No Description	2241			1	1			1	1				1		1		1			1	1						2
No Description	2247								1	1					3	1	1			2							2
No Description	2269																8			1							2
No Description	2303														4	1							3				2
No Description	2378					1									1	1	1			1	1		2				2
No Description	2358													1	2				1	2	1		1				2
No Description	2344								1	1	1	1						1	1		1		1				2
No Description	2374																2			5			1				2
No Description	2376														1		3			3			1				2
No Description	2327							1							1	1	1					4					2
No Description	2313											7										1					2
No Description	2402		1			1	1					1	1		1					1	1						2
No Description	2386																1			7							2
No Description	2400												1			6				1							2
No Description	2346			1							1			1			5										2
No Description	2359							1			1	1		1	1	2	1										2
No Description	2423							1		1		1		1	2	1	1										2
No Description	2367						1		1			2		2		1	1										2
No Description	2404							2					2	2	1	1											2
No Description	2562		1							1									1		1		3				2
No Description	2616				1									3									3				2
No Description	2465																			4		1	2				2
No Description	2588						1	1				1							1	1			2				2
No Description	2608							1							1	1	1			1			2				2
No Description	2589					1		1												4			1				2
No Description	2602								1						3			2					1				2
No Description	2460				1			2		1						1		1					1				2
No Description	2662						1	1						1	1			1	1		1						2
No Description	2613																3			4							2
No Description	2595							2							2					3							2
No Description	2501							1	1	1			1			1			1	1							2
No Description	2682																6			1							2
No Description	2582													1		4	1			1							2
No Description	2554							1						4	1				1								2
No Description	2499													1		4	1	1									2
No Description	2632					1	1	1	1				1	1				1									2
No Description	2482										5	1						1									2
No Description	2617						2									1	4										2
No Description	2656					1		1						1	1	2	1										2
No Description	2533								1	1	1		3				1										2
No Description	2684					5		1									1										2
No Description	2637			1	1	1		1							2	1											2
No Description	2831												1									1	4				2
No Description	2719											1		1		1							3				2
No Description	2861							1							1	1	1				1		1				2
No Description	2729							1						1	1		1				1		1				2
No Description	2860													1	1	1	1			1			1				2
No Description	2954																1			4		1					2
No Description	2960							1						1	1		1			1		1					2
No Description	2704						1								1	1	1			1	1						2
No Description	2923											1		1	1	1	1				1						2
No Description	2838																1			5							2
No Description	2845							1												5							2
No Description	2832														1		3			2							2
No Description	2876							1		1		1					1		1	1							2
No Description	2986																5			1							2
No Description	2904							1						1	2		1			1							2
No Description	2896												2		2		1			1							2
No Description	2911														4	1				1							2
No Description	2887		1		2								1	1						1							2
No Description	2772		1	1	1		1					1								1							2
No Description	2778		1	1	1	1					1									1							2
No Description	2964													3					3								2
No Description	2890								1				1			1	1	1	1								2
No Description	2903		1	1		1								1		1			1								2
No Description	2935													4				2									2
No Description	2927														4	1		1									2
No Description	2919			1				2		1						1	1										2
No Description	2894					1	1						1		2		1										2
No Description	2851							1							5												2
No Description	3070						1						1										3				2
No Description	3073												1					1	1				2				2
No Description	3198			1						1				1								1	1				2
No Description	3068					2					1											1	1				2
No Description	3188		1							1			1		1								1				2
No Description	3200			1				1				1			1								1				2
No Description	3074																		1			4					2
No Description	3168																1					4					2
No Description	3211																			2	1	2					2
No Description	3379			1		1												1			1	1					2
No Description	3112								1	1	1									1		1					2
No Description	3140										1		1		1			1				1					2
No Description	3350											1							1	2	1						2
No Description	3215													1		1	1			1	1						2
No Description	3327													1	2					1	1						2
No Description	3183													1	3						1						2
No Description	3155																1			4							2
No Description	3182																1			4							2
No Description	3317													1						4							2
No Description	3279													1	1	1				2							2
No Description	3205													1			3			1							2
No Description	3278													1	1	1	1		1								2
No Description	3274											1		1		1	1		1								2
No Description	3025													1	3			1									2
No Description	3361			1	1	1		1										1									2
No Description	3265			1											2	1	1										2
No Description	3306						1							1	2		1										2
No Description	3119							1							3	1											2
No Description	3047		1		1				1					1		1											2
No Description	3331			1	1	1								1	1												2
No Description	3033							1	1	1	1	1															2
No Description	3238				1	1		2				1															2
No Description	3536																				1		3				2
No Description	3587														1								3				2
No Description	3609							1															3				2
No Description	3535					1																	3				2
No Description	3635																			1	1		2				2
No Description	3446													1						1			2				2
No Description	3626												1	1									2				2
No Description	3681													1						1		1	1				2
No Description	3688						1									1			1				1				2
No Description	3516						1							1					1				1				2
No Description	3674						1							1					1				1				2
No Description	3687						1	1										1					1				2
No Description	3665				1			2															1				2
No Description	3711							1					1						1			1					2
No Description	4035																3					1					2
No Description	4037																3					1					2
No Description	3500									1	1	1										1					2
No Description	4053																			2	2						2
No Description	3850																			3	1						2
No Description	3981				1	1													1		1						2
No Description	3765									1						1		1			1						2
No Description	3490		1			1								1							1						2
No Description	4033														1					3							2
No Description	4055							1												3							2
No Description	3603							1									1			2							2
No Description	3624								1	1										2							2
No Description	4030		1							1										2							2
No Description	3832																3			1							2
No Description	3757														1	2				1							2
No Description	3841														1	2				1							2
No Description	3465					2				1										1							2
No Description	4041							1											3								2
No Description	4056							1											3								2
No Description	3898													1	1		1		1								2
No Description	3513				1						1				1				1								2
No Description	4017														2			2									2
No Description	3515													2	1			1									2
No Description	3904									1		1		1				1									2
No Description	3774					1	1			1								1									2
No Description	3799							1							1		2										2
No Description	3910							2						1			1										2
No Description	3779							1						1	1	1											2
No Description	3746							1							3												2
No Description	3902							1						2	1												2
No Description	3899					1			1					1	1												2
No Description	3571		1				1				1				1												2
No Description	3544										1	1		2													2
No Description	3534							2						2													2
No Description	3476							1			3																2
No Description	3464			1	1		1			1																	2
No Description	4346																				1		2				2
No Description	4143											1											2				2
No Description	4182							1															2				2
No Description	4313				1																		2				2
No Description	4376																			1		1	1				2
No Description	4349											1										1	1				2
No Description	4104																			1	1		1				2
No Description	4357																			1	1		1				2
No Description	4330															1					1		1				2
No Description	4323											1							1				1				2
No Description	4365								1										1				1				2
No Description	4352											2											1				2
No Description	4350				1							1											1				2
No Description	4230						1				1												1				2
No Description	4377		1					1															1				2
No Description	4370					1	1																1				2
No Description	4354		1	1																			1				2
No Description	4849																			1	1	1					2
No Description	4884																2					1					2
No Description	4171			1											1							1					2
No Description	4402							1					1									1					2
No Description	4200									1	1											1					2
No Description	4315							2														1					2
No Description	4534		1	1																		1					2
No Description	4247															1					2						2
No Description	4158										1								1		1						2
No Description	4344							1									1				1						2
No Description	4499							1								1					1						2
No Description	4491				1											1					1						2
No Description	4855														2						1						2
No Description	4653													1	1						1						2
No Description	4752					1									1						1						2
No Description	4737									1		1									1						2
No Description	4754					1		1													1						2
No Description	4681																1			2							2
No Description	4443															1				2							2
No Description	4111													1						2							2
No Description	4459													1						2							2
No Description	4530																2			1							2
No Description	4667																2			1							2
No Description	4886																2			1							2
No Description	4362						1										1			1							2
No Description	4383														1	1				1							2
No Description	4338							1							1					1							2
No Description	4162										2									1							2
No Description	4152				1				1											1							2
No Description	4927							2												1							2
No Description	4780					2														1							2
No Description	4655													1					2								2
No Description	4588						1												2								2
No Description	4240														2			1									2
No Description	4561														2			1									2
No Description	4399													2				1									2
No Description	4645													2				1									2
No Description	4439												2					1									2
No Description	4347			1									1					1									2
No Description	4594						2										1										2
No Description	4122				1						1					1											2
No Description	4163						1	1								1											2
No Description	4465			1		1										1											2
No Description	4085							1							2												2
No Description	4296							1							2												2
No Description	4777					1									2												2
No Description	4570						1							1	1												2
No Description	4656							1						2													2
No Description	4674				1			1						1													2
No Description	4558						1					2															2
No Description	4713				1							2															2
No Description	4328							2				1															2
No Description	4704		1						1	1																	2
No Description	4760				1	1				1																	2
No Description	4625		1			1				1																	2
No Description	5229																					1	1				2
No Description	5274																					1	1				2
No Description	5291																				1		1				2
No Description	5220																			1			1				2
No Description	5250																			1			1				2
No Description	5278																			1			1				2
No Description	5292																			1			1				2
No Description	5313																			1			1				2
No Description	5273																	1					1				2
No Description	5006																1						1				2
No Description	5298																1						1				2
No Description	5329																1						1				2
No Description	5276							1															1				2
No Description	5179				1																		1				2
No Description	6419																			1		1					2
No Description	6421																			1		1					2
No Description	5401																		1			1					2
No Description	6513																		1			1					2
No Description	6536																		1			1					2
No Description	5447												1									1					2
No Description	5988											1										1					2
No Description	5909								1													1					2
No Description	5664						1															1					2
No Description	5051			1																		1					2
No Description	6561																			1	1						2
No Description	6566																			1	1						2
No Description	5286															1					1						2
No Description	5811													1							1						2
No Description	5821													1							1						2
No Description	5840													1							1						2
No Description	5851													1							1						2
No Description	5962											1									1						2
No Description	5045								1												1						2
No Description	6600							1													1						2
No Description	6599				1																1						2
No Description	6386														1					1							2
No Description	6390														1					1							2
No Description	6049											1								1							2
No Description	5488									1										1							2
No Description	5343								1											1							2
No Description	5913								1											1							2
No Description	6562							1												1							2
No Description	5698						1													1							2
No Description	6071					1														1							2
No Description	5284				1															1							2
No Description	5588															1			1								2
No Description	5770													1					1								2
No Description	5177												1						1								2
No Description	6585									1									1								2
No Description	6474							1											1								2
No Description	5066				1														1								2
No Description	5760				1														1								2
No Description	6544		1																1								2
No Description	5087															1		1									2
No Description	5771													1				1									2
No Description	6248				1													1									2
No Description	6139			1														1									2
No Description	6428							1									1										2
No Description	6441							1									1										2
No Description	6094					1											1										2
No Description	5643			1												1											2
No Description	6257							1							1												2
No Description	5705						1								1												2
No Description	6107					1									1												2
No Description	5266					1								1													2
No Description	5859				1									1													2
No Description	5848			1										1													2
No Description	5453						1						1														2
No Description	5449				1								1														2
No Description	5994							1				1															2
No Description	5040				1						1																2
No Description	4956			1							1																2
No Description	5150			1							1																2
No Description	5294							1	1																		2
No Description	5938							1	1																		2
No Description	5943							1	1																		2
No Description	2655						6					1															2
No Description	3643						1							1		2											2
No Description	3012			3							2																2
No Description	4082							1								2											2
No Description	530												1	32	2												3
No Description	512										32	3															3
No Description	1590								3	1	1				2	4	3										3
No Description	1596									1				13													3
No Description	1634										12					1											3
No Description	1777									1	3	1	1	1	2	1	2										3
No Description	1800									1		11															3
No Description	1954													11													3
No Description	1879								2	1	2	6															3
No Description	2091											1		1	4	2	2										3
No Description	2107											9		1													3
No Description	1976										2	8															3
No Description	2014										6	4															3
No Description	2182								1	1	1	1		1	1	1	2										3
No Description	2205											1		3		4	1										3
No Description	2191								1	1	1	1			3	1	1										3
No Description	2188								1	1	1	1		2	1	1	1										3
No Description	2171								1			1		1	6												3
No Description	2337								3	1	2	1				1											3
No Description	2368								2	1	2	3															3
No Description	2553								1	1	1	1		2		1											3
No Description	2648											6				1											3
No Description	2624												3	3	1												3
No Description	2555								1	1	1	1	1	2													3
No Description	2458								2	2	2	1															3
No Description	2897												1	1		2	2										3
No Description	2826									1	1				1	1	2										3
No Description	2769								1	1	1	1		1			1										3
No Description	2822														5	1											3
No Description	2926														5	1											3
No Description	2819										1	1		2	1	1											3
No Description	2725										3			2		1											3
No Description	2940									1		5															3
No Description	2782								1	1	1	3															3
No Description	2759								1	2	2	1															3
No Description	3061										1				2	1	1										3
No Description	3141									1					2	1	1										3
No Description	3264									1				1	1	1	1										3
No Description	3081								1	1	1	1				1											3
No Description	3322											3		2													3
No Description	3134								1	1	1	1	1														3
No Description	3101								1	1	1	2															3
No Description	3092								1	1	2	1															3
No Description	3146								1	1	2	1															3
No Description	3580												1			2	1										3
No Description	3522										1	2					1										3
No Description	3567									1	1				1	1											3
No Description	3598									1	1	1	1														3
No Description	3528								1	1	1		1														3
No Description	3462									1	2	1															3
No Description	3479								1	1	1	1															3
No Description	3483								1	1	1	1															3
No Description	3533								1	1	1	1															3
No Description	3572								1	1	1	1															3
No Description	3596								1	1	1	1															3
No Description	4447												1			1	1										3
No Description	4521											1				1	1										3
No Description	4221									1						1	1										3
No Description	4279									1						1	1										3
No Description	4237										1				1		1										3
No Description	4255													2			1										3
No Description	4633													2			1										3
No Description	4680									1				1			1										3
No Description	4435												1		2												3
No Description	4067										1				2												3
No Description	4651													2	1												3
No Description	4677													2	1												3
No Description	4684													2	1												3
No Description	4639											1		1	1												3
No Description	4425												1	2													3
[truncated: 9,413 more rows]

## Sheet: Full Dataset
Species	Sequence ID	Group Description	Description 1	Description 2	Description 3	Description 4	mcl1	mcl2	Pfam ID	Pfam 1	Pfam 2	Pfam 3
AP	ACYPI004179-PA	25S rRNA (adenine(2142)-N(1))-methyltransferase, Bmt2	Miscellaneous	Putative methyltransferase	Pfam			1780	PF11968	NADP_Rossmann	Bmt2	25S rRNA (adenine(2142)-N(1))-methyltransferase, Bmt2
AQ	AmQu|PAC:15727388	25S rRNA (adenine(2142)-N(1))-methyltransferase, Bmt2	Miscellaneous	Putative methyltransferase	Pfam			1780	PF11968	NADP_Rossmann	Bmt2	25S rRNA (adenine(2142)-N(1))-methyltransferase, Bmt2
CG	EKC25251	25S rRNA (adenine(2142)-N(1))-methyltransferase, Bmt2	Miscellaneous	Putative methyltransferase	Pfam			1780	PF11968	NADP_Rossmann	Bmt2	25S rRNA (adenine(2142)-N(1))-methyltransferase, Bmt2
DR	DaRe|ENSDARP00000084049	25S rRNA (adenine(2142)-N(1))-methyltransferase, Bmt2	Miscellaneous	Putative methyltransferase	Pfam			1780	PF11968	NADP_Rossmann	Bmt2	25S rRNA (adenine(2142)-N(1))-methyltransferase, Bmt2
TA	TrAd|TriadP55439	25S rRNA (adenine(2142)-N(1))-methyltransferase, Bmt2	Miscellaneous	Putative methyltransferase	Pfam			1780	PF11968	NADP_Rossmann	Bmt2	25S rRNA (adenine(2142)-N(1))-methyltransferase, Bmt2
XT	XeTr|ENSXETP00000058945	25S rRNA (adenine(2142)-N(1))-methyltransferase, Bmt2	Miscellaneous	Putative methyltransferase	Pfam			1780	PF11968	NADP_Rossmann	Bmt2	25S rRNA (adenine(2142)-N(1))-methyltransferase, Bmt2
AP	ACYPI080008-PA	2-hydroxycarboxylate transporter family	Miscellaneous	2-hydroxycarboxylate transporter family	Pfam			1099	PF03390		2HCT	2-hydroxycarboxylate transporter family
CT	CaTe|226972	2-hydroxycarboxylate transporter family	Miscellaneous	2-hydroxycarboxylate transporter family	Pfam			1099	PF03390		2HCT	2-hydroxycarboxylate transporter family
DM	DrMe|FBpp0086304	2-hydroxycarboxylate transporter family	Miscellaneous	2-hydroxycarboxylate transporter family	Pfam			1099	PF03390		2HCT	2-hydroxycarboxylate transporter family
DM	DrMe|FBpp0291083	2-hydroxycarboxylate transporter family	Miscellaneous	2-hydroxycarboxylate transporter family	Pfam			1099	PF03390		2HCT	2-hydroxycarboxylate transporter family
SM	ScMa|Smp_134440	2-hydroxycarboxylate transporter family	Miscellaneous	2-hydroxycarboxylate transporter family	Pfam			1099	PF03390		2HCT	2-hydroxycarboxylate transporter family
SP	StPu|SPU_018110	2-hydroxycarboxylate transporter family	Miscellaneous	2-hydroxycarboxylate transporter family	Pfam			1099	PF03390		2HCT	2-hydroxycarboxylate transporter family
CG	EKC25096	40S ribosome biogenesis protein Tsr1 and BMS1 C-terminal	Miscellaneous	40S ribosome biogenesis protein Tsr1 and BMS1 C-terminal	Pfam			509	PF04950	EFTPs	RIBIOP_C	40S ribosome biogenesis protein Tsr1 and BMS1 C-terminal
CO	CaOw|CAOG_05863T0	40S ribosome biogenesis protein Tsr1 and BMS1 C-terminal	Miscellaneous	40S ribosome biogenesis protein Tsr1 and BMS1 C-terminal	Pfam			509	PF04950	EFTPs	RIBIOP_C	40S ribosome biogenesis protein Tsr1 and BMS1 C-terminal
DP	DaPu|257045	40S ribosome biogenesis protein Tsr1 and BMS1 C-terminal	Miscellaneous	40S ribosome biogenesis protein Tsr1 and BMS1 C-terminal	Pfam			509	PF04950	EFTPs	RIBIOP_C	40S ribosome biogenesis protein Tsr1 and BMS1 C-terminal
NV	NeVe|v1g201450	40S ribosome biogenesis protein Tsr1 and BMS1 C-terminal	Miscellaneous	40S ribosome biogenesis protein Tsr1 and BMS1 C-terminal	Pfam			509	PF04950	EFTPs	RIBIOP_C	40S ribosome biogenesis protein Tsr1 and BMS1 C-terminal
XT	XeTr|ENSXETP00000017895	40S ribosome biogenesis protein Tsr1 and BMS1 C-terminal	Miscellaneous	40S ribosome biogenesis protein Tsr1 and BMS1 C-terminal	Pfam			509	PF04950	EFTPs	RIBIOP_C	40S ribosome biogenesis protein Tsr1 and BMS1 C-terminal
XT	XeTr|ENSXETP00000051315	40S ribosome biogenesis protein Tsr1 and BMS1 C-terminal	Miscellaneous	40S ribosome biogenesis protein Tsr1 and BMS1 C-terminal	Pfam			509	PF04950	EFTPs	RIBIOP_C	40S ribosome biogenesis protein Tsr1 and BMS1 C-terminal
HS	HoSa|O75920	4F5 protein family	Miscellaneous	4F5 protein family	Pfam			1210	PF04419	C2H2-zf	4F5	4F5 protein family
AM	ApMe|GB50344-PA	50S ribosome-binding GTPase family	Miscellaneous	50S ribosome-binding GTPase	Pfam			48	PF01926	P-loop_NTPase	MMR_HSR1	50S ribosome-binding GTPase
AP	ACYPI003798-PA	50S ribosome-binding GTPase family	Miscellaneous	50S ribosome-binding GTPase	Pfam			48	PF01926	P-loop_NTPase	MMR_HSR1	50S ribosome-binding GTPase
AQ	AmQu|PAC:15699428	50S ribosome-binding GTPase family	Miscellaneous	50S ribosome-binding GTPase	Pfam			48	PF01926	P-loop_NTPase	MMR_HSR1	50S ribosome-binding GTPase
AQ	AmQu|PAC:15699853	50S ribosome-binding GTPase family	Miscellaneous	50S ribosome-binding GTPase	Pfam			48	PF01926	P-loop_NTPase	MMR_HSR1	50S ribosome-binding GTPase
AQ	AmQu|PAC:15701027	50S ribosome-binding GTPase family	Miscellaneous	50S ribosome-binding GTPase	Pfam			48	PF01926	P-loop_NTPase	MMR_HSR1	50S ribosome-binding GTPase
AQ	AmQu|PAC:15703418	50S ribosome-binding GTPase family	Miscellaneous	50S ribosome-binding GTPase	Pfam			48	PF01926	P-loop_NTPase	MMR_HSR1	50S ribosome-binding GTPase
AQ	AmQu|PAC:15704507	50S ribosome-binding GTPase family	Miscellaneous	50S ribosome-binding GTPase	Pfam			48	PF01926	P-loop_NTPase	MMR_HSR1	50S ribosome-binding GTPase
AQ	AmQu|PAC:15705562	50S ribosome-binding GTPase family	Miscellaneous	50S ribosome-binding GTPase	Pfam			48	PF01926	P-loop_NTPase	MMR_HSR1	50S ribosome-binding GTPase
AQ	AmQu|PAC:15706604	50S ribosome-binding GTPase family	Miscellaneous	50S ribosome-binding GTPase	Pfam			48	PF01926	P-loop_NTPase	MMR_HSR1	50S ribosome-binding GTPase
AQ	AmQu|PAC:15706658	50S ribosome-binding GTPase family	Miscellaneous	50S ribosome-binding GTPase	Pfam			48	PF01926	P-loop_NTPase	MMR_HSR1	50S ribosome-binding GTPase
AQ	AmQu|PAC:15706786	50S ribosome-binding GTPase family	Miscellaneous	50S ribosome-binding GTPase	Pfam			48	PF01926	P-loop_NTPase	MMR_HSR1	50S ribosome-binding GTPase
AQ	AmQu|PAC:15706787	50S ribosome-binding GTPase family	Miscellaneous	50S ribosome-binding GTPase	Pfam			48	PF01926	P-loop_NTPase	MMR_HSR1	50S ribosome-binding GTPase
AQ	AmQu|PAC:15706789	50S ribosome-binding GTPase family	Miscellaneous	50S ribosome-binding GTPase	Pfam			48	PF01926	P-loop_NTPase	MMR_HSR1	50S ribosome-binding GTPase
AQ	AmQu|PAC:15707020	50S ribosome-binding GTPase family	Miscellaneous	50S ribosome-binding GTPase	Pfam			48	PF01926	P-loop_NTPase	MMR_HSR1	50S ribosome-binding GTPase
AQ	AmQu|PAC:15707785	50S ribosome-binding GTPase family	Miscellaneous	50S ribosome-binding GTPase	Pfam			48	PF01926	P-loop_NTPase	MMR_HSR1	50S ribosome-binding GTPase
AQ	AmQu|PAC:15708835	50S ribosome-binding GTPase family	Miscellaneous	50S ribosome-binding GTPase	Pfam			48	PF01926	P-loop_NTPase	MMR_HSR1	50S ribosome-binding GTPase
AQ	AmQu|PAC:15708836	50S ribosome-binding GTPase family	Miscellaneous	50S ribosome-binding GTPase	Pfam			48	PF01926	P-loop_NTPase	MMR_HSR1	50S ribosome-binding GTPase
AQ	AmQu|PAC:15708837	50S ribosome-binding GTPase family	Miscellaneous	50S ribosome-binding GTPase	Pfam			48	PF01926	P-loop_NTPase	MMR_HSR1	50S ribosome-binding GTPase
AQ	AmQu|PAC:15708839	50S ribosome-binding GTPase family	Miscellaneous	50S ribosome-binding GTPase	Pfam			48	PF01926	P-loop_NTPase	MMR_HSR1	50S ribosome-binding GTPase
AQ	AmQu|PAC:15708840	50S ribosome-binding GTPase family	Miscellaneous	50S ribosome-binding GTPase	Pfam			48	PF01926	P-loop_NTPase	MMR_HSR1	50S ribosome-binding GTPase
AQ	AmQu|PAC:15710705	50S ribosome-binding GTPase family	Miscellaneous	50S ribosome-binding GTPase	Pfam			48	PF01926	P-loop_NTPase	MMR_HSR1	50S ribosome-binding GTPase
AQ	AmQu|PAC:15710709	50S ribosome-binding GTPase family	Miscellaneous	50S ribosome-binding GTPase	Pfam			48	PF01926	P-loop_NTPase	MMR_HSR1	50S ribosome-binding GTPase
AQ	AmQu|PAC:15710713	50S ribosome-binding GTPase family	Miscellaneous	50S ribosome-binding GTPase	Pfam			48	PF01926	P-loop_NTPase	MMR_HSR1	50S ribosome-binding GTPase
AQ	AmQu|PAC:15710716	50S ribosome-binding GTPase family	Miscellaneous	50S ribosome-binding GTPase	Pfam			48	PF01926	P-loop_NTPase	MMR_HSR1	50S ribosome-binding GTPase
AQ	AmQu|PAC:15710719	50S ribosome-binding GTPase family	Miscellaneous	50S ribosome-binding GTPase	Pfam			48	PF01926	P-loop_NTPase	MMR_HSR1	50S ribosome-binding GTPase
AQ	AmQu|PAC:15711619	50S ribosome-binding GTPase family	Miscellaneous	50S ribosome-binding GTPase	Pfam			48	PF01926	P-loop_NTPase	MMR_HSR1	50S ribosome-binding GTPase
AQ	AmQu|PAC:15711930	50S ribosome-binding GTPase family	Miscellaneous	50S ribosome-binding GTPase	Pfam			48	PF01926	P-loop_NTPase	MMR_HSR1	50S ribosome-binding GTPase
AQ	AmQu|PAC:15713488	50S ribosome-binding GTPase family	Miscellaneous	50S ribosome-binding GTPase	Pfam			48	PF01926	P-loop_NTPase	MMR_HSR1	50S ribosome-binding GTPase
AQ	AmQu|PAC:15714853	50S ribosome-binding GTPase family	Miscellaneous	50S ribosome-binding GTPase	Pfam			48	PF01926	P-loop_NTPase	MMR_HSR1	50S ribosome-binding GTPase
AQ	AmQu|PAC:15714854	50S ribosome-binding GTPase family	Miscellaneous	50S ribosome-binding GTPase	Pfam			48	PF01926	P-loop_NTPase	MMR_HSR1	50S ribosome-binding GTPase
AQ	AmQu|PAC:15714855	50S ribosome-binding GTPase family	Miscellaneous	50S ribosome-binding GTPase	Pfam			48	PF01926	P-loop_NTPase	MMR_HSR1	50S ribosome-binding GTPase
AQ	AmQu|PAC:15717816	50S ribosome-binding GTPase family	Miscellaneous	50S ribosome-binding GTPase	Pfam			48	PF01926	P-loop_NTPase	MMR_HSR1	50S ribosome-binding GTPase
AQ	AmQu|PAC:15719593	50S ribosome-binding GTPase family	Miscellaneous	50S ribosome-binding GTPase	Pfam			48	PF01926	P-loop_NTPase	MMR_HSR1	50S ribosome-binding GTPase
AQ	AmQu|PAC:15721353	50S ribosome-binding GTPase family	Miscellaneous	50S ribosome-binding GTPase	Pfam			48	PF01926	P-loop_NTPase	MMR_HSR1	50S ribosome-binding GTPase
AQ	AmQu|PAC:15723700	50S ribosome-binding GTPase family	Miscellaneous	50S ribosome-binding GTPase	Pfam			48	PF01926	P-loop_NTPase	MMR_HSR1	50S ribosome-binding GTPase
AQ	AmQu|PAC:15723701	50S ribosome-binding GTPase family	Miscellaneous	50S ribosome-binding GTPase	Pfam			48	PF01926	P-loop_NTPase	MMR_HSR1	50S ribosome-binding GTPase
AQ	AmQu|PAC:15726473	50S ribosome-binding GTPase family	Miscellaneous	50S ribosome-binding GTPase	Pfam			48	PF01926	P-loop_NTPase	MMR_HSR1	50S ribosome-binding GTPase
AQ	AmQu|PAC:15726579	50S ribosome-binding GTPase family	Miscellaneous	50S ribosome-binding GTPase	Pfam			48	PF01926	P-loop_NTPase	MMR_HSR1	50S ribosome-binding GTPase
AQ	AmQu|PAC:15701795	50S ribosome-binding GTPase family	Miscellaneous	50S ribosome-binding GTPase	Pfam			941	PF01926	P-loop_NTPase	MMR_HSR1	50S ribosome-binding GTPase
AQ	AmQu|PAC:15708838	50S ribosome-binding GTPase family	Miscellaneous	50S ribosome-binding GTPase	Pfam			941	PF01926	P-loop_NTPase	MMR_HSR1	50S ribosome-binding GTPase
AQ	AmQu|PAC:15714852	50S ribosome-binding GTPase family	Miscellaneous	50S ribosome-binding GTPase	Pfam			941	PF01926	P-loop_NTPase	MMR_HSR1	50S ribosome-binding GTPase
CE	CaEn|B0464.4.1	50S ribosome-binding GTPase family	Miscellaneous	50S ribosome-binding GTPase	Pfam			48	PF01926	P-loop_NTPase	MMR_HSR1	50S ribosome-binding GTPase
CG	EKC18129	50S ribosome-binding GTPase family	Miscellaneous	50S ribosome-binding GTPase	Pfam			48	PF01926	P-loop_NTPase	MMR_HSR1	50S ribosome-binding GTPase
CG	EKC27363	50S ribosome-binding GTPase family	Miscellaneous	50S ribosome-binding GTPase	Pfam			48	PF01926	P-loop_NTPase	MMR_HSR1	50S ribosome-binding GTPase
CG	EKC29604	50S ribosome-binding GTPase family	Miscellaneous	50S ribosome-binding GTPase	Pfam			48	PF01926	P-loop_NTPase	MMR_HSR1	50S ribosome-binding GTPase
CG	EKC33431	50S ribosome-binding GTPase family	Miscellaneous	50S ribosome-binding GTPase	Pfam			48	PF01926	P-loop_NTPase	MMR_HSR1	50S ribosome-binding GTPase
CI	CiIn|ENSCINP00000015492	50S ribosome-binding GTPase family	Miscellaneous	50S ribosome-binding GTPase	Pfam			48	PF01926	P-loop_NTPase	MMR_HSR1	50S ribosome-binding GTPase
CI	CiIn|ENSCINP00000034452	50S ribosome-binding GTPase family	Miscellaneous	50S ribosome-binding GTPase	Pfam			48	PF01926	P-loop_NTPase	MMR_HSR1	50S ribosome-binding GTPase
CI	CiIn|ENSCINP00000000468	50S ribosome-binding GTPase family	Miscellaneous	50S ribosome-binding GTPase	Pfam			941	PF01926	P-loop_NTPase	MMR_HSR1	50S ribosome-binding GTPase
CO	CaOw|CAOG_04353T0	50S ribosome-binding GTPase family	Miscellaneous	50S ribosome-binding GTPase	Pfam			48	PF01926	P-loop_NTPase	MMR_HSR1	50S ribosome-binding GTPase
CO	CaOw|CAOG_07200T0	50S ribosome-binding GTPase family	Miscellaneous	50S ribosome-binding GTPase	Pfam			48	PF01926	P-loop_NTPase	MMR_HSR1	50S ribosome-binding GTPase
CO	CaOw|CAOG_07241T0	50S ribosome-binding GTPase family	Miscellaneous	50S ribosome-binding GTPase	Pfam			48	PF01926	P-loop_NTPase	MMR_HSR1	50S ribosome-binding GTPase
CO	CaOw|CAOG_02723T0	50S ribosome-binding GTPase family	Miscellaneous	50S ribosome-binding GTPase	Pfam			941	PF01926	P-loop_NTPase	MMR_HSR1	50S ribosome-binding GTPase
CT	CaTe|164867	50S ribosome-binding GTPase family	Miscellaneous	50S ribosome-binding GTPase	Pfam			48	PF01926	P-loop_NTPase	MMR_HSR1	50S ribosome-binding GTPase
DM	DrMe|FBpp0070423	50S ribosome-binding GTPase family	Miscellaneous	50S ribosome-binding GTPase	Pfam			48	PF01926	P-loop_NTPase	MMR_HSR1	50S ribosome-binding GTPase
DP	DaPu|226316	50S ribosome-binding GTPase family	Miscellaneous	50S ribosome-binding GTPase	Pfam			48	PF01926	P-loop_NTPase	MMR_HSR1	50S ribosome-binding GTPase
DP	DaPu|307430	50S ribosome-binding GTPase family	Miscellaneous	50S ribosome-binding GTPase	Pfam			48	PF01926	P-loop_NTPase	MMR_HSR1	50S ribosome-binding GTPase
DP	DaPu|44646	50S ribosome-binding GTPase family	Miscellaneous	50S ribosome-binding GTPase	Pfam			48	PF01926	P-loop_NTPase	MMR_HSR1	50S ribosome-binding GTPase
DP	DaPu|203237	50S ribosome-binding GTPase family	Miscellaneous	50S ribosome-binding GTPase	Pfam			2380	PF01926	P-loop_NTPase	MMR_HSR1	50S ribosome-binding GTPase
DR	DaRe|ENSDARP00000008087	50S ribosome-binding GTPase family	Miscellaneous	50S ribosome-binding GTPase	Pfam			48	PF01926	P-loop_NTPase	MMR_HSR1	50S ribosome-binding GTPase
DR	DaRe|ENSDARP00000059785	50S ribosome-binding GTPase family	Miscellaneous	50S ribosome-binding GTPase	Pfam			48	PF01926	P-loop_NTPase	MMR_HSR1	50S ribosome-binding GTPase
DR	DaRe|ENSDARP00000077192	50S ribosome-binding GTPase family	Miscellaneous	50S ribosome-binding GTPase	Pfam			48	PF01926	P-loop_NTPase	MMR_HSR1	50S ribosome-binding GTPase
DR	DaRe|ENSDARP00000078653	50S ribosome-binding GTPase family	Miscellaneous	50S ribosome-binding GTPase	Pfam			48	PF01926	P-loop_NTPase	MMR_HSR1	50S ribosome-binding GTPase
DR	DaRe|ENSDARP00000087701	50S ribosome-binding GTPase family	Miscellaneous	50S ribosome-binding GTPase	Pfam			48	PF01926	P-loop_NTPase	MMR_HSR1	50S ribosome-binding GTPase
DR	DaRe|ENSDARP00000088737	50S ribosome-binding GTPase family	Miscellaneous	50S ribosome-binding GTPase	Pfam			48	PF01926	P-loop_NTPase	MMR_HSR1	50S ribosome-binding GTPase
DR	DaRe|ENSDARP00000092414	50S ribosome-binding GTPase family	Miscellaneous	50S ribosome-binding GTPase	Pfam			48	PF01926	P-loop_NTPase	MMR_HSR1	50S ribosome-binding GTPase
DR	DaRe|ENSDARP00000098089	50S ribosome-binding GTPase family	Miscellaneous	50S ribosome-binding GTPase	Pfam			48	PF01926	P-loop_NTPase	MMR_HSR1	50S ribosome-binding GTPase
DR	DaRe|ENSDARP00000102982	50S ribosome-binding GTPase family	Miscellaneous	50S ribosome-binding GTPase	Pfam			48	PF01926	P-loop_NTPase	MMR_HSR1	50S ribosome-binding GTPase
DR	DaRe|ENSDARP00000103909	50S ribosome-binding GTPase family	Miscellaneous	50S ribosome-binding GTPase	Pfam			48	PF01926	P-loop_NTPase	MMR_HSR1	50S ribosome-binding GTPase
DR	DaRe|ENSDARP00000108758	50S ribosome-binding GTPase family	Miscellaneous	50S ribosome-binding GTPase	Pfam			48	PF01926	P-loop_NTPase	MMR_HSR1	50S ribosome-binding GTPase
DR	DaRe|ENSDARP00000113487	50S ribosome-binding GTPase family	Miscellaneous	50S ribosome-binding GTPase	Pfam			48	PF01926	P-loop_NTPase	MMR_HSR1	50S ribosome-binding GTPase
DR	DaRe|ENSDARP00000113780	50S ribosome-binding GTPase family	Miscellaneous	50S ribosome-binding GTPase	Pfam			48	PF01926	P-loop_NTPase	MMR_HSR1	50S ribosome-binding GTPase
DR	DaRe|ENSDARP00000118566	50S ribosome-binding GTPase family	Miscellaneous	50S ribosome-binding GTPase	Pfam			48	PF01926	P-loop_NTPase	MMR_HSR1	50S ribosome-binding GTPase
DR	DaRe|ENSDARP00000119952	50S ribosome-binding GTPase family	Miscellaneous	50S ribosome-binding GTPase	Pfam			48	PF01926	P-loop_NTPase	MMR_HSR1	50S ribosome-binding GTPase
DR	DaRe|ENSDARP00000121181	50S ribosome-binding GTPase family	Miscellaneous	50S ribosome-binding GTPase	Pfam			48	PF01926	P-loop_NTPase	MMR_HSR1	50S ribosome-binding GTPase
DR	DaRe|ENSDARP00000123562	50S ribosome-binding GTPase family	Miscellaneous	50S ribosome-binding GTPase	Pfam			48	PF01926	P-loop_NTPase	MMR_HSR1	50S ribosome-binding GTPase
DR	DaRe|ENSDARP00000124676	50S ribosome-binding GTPase family	Miscellaneous	50S ribosome-binding GTPase	Pfam			48	PF01926	P-loop_NTPase	MMR_HSR1	50S ribosome-binding GTPase
DR	DaRe|ENSDARP00000126657	50S ribosome-binding GTPase family	Miscellaneous	50S ribosome-binding GTPase	Pfam			48	PF01926	P-loop_NTPase	MMR_HSR1	50S ribosome-binding GTPase
DR	DaRe|ENSDARP00000127645	50S ribosome-binding GTPase family	Miscellaneous	50S ribosome-binding GTPase	Pfam			48	PF01926	P-loop_NTPase	MMR_HSR1	50S ribosome-binding GTPase
DR	DaRe|ENSDARP00000130620	50S ribosome-binding GTPase family	Miscellaneous	50S ribosome-binding GTPase	Pfam			48	PF01926	P-loop_NTPase	MMR_HSR1	50S ribosome-binding GTPase
DR	DaRe|ENSDARP00000130673	50S ribosome-binding GTPase family	Miscellaneous	50S ribosome-binding GTPase	Pfam			48	PF01926	P-loop_NTPase	MMR_HSR1	50S ribosome-binding GTPase
DR	DaRe|ENSDARP00000132703	50S ribosome-binding GTPase family	Miscellaneous	50S ribosome-binding GTPase	Pfam			48	PF01926	P-loop_NTPase	MMR_HSR1	50S ribosome-binding GTPase
DR	DaRe|ENSDARP00000133674	50S ribosome-binding GTPase family	Miscellaneous	50S ribosome-binding GTPase	Pfam			48	PF01926	P-loop_NTPase	MMR_HSR1	50S ribosome-binding GTPase
DR	DaRe|ENSDARP00000136600	50S ribosome-binding GTPase family	Miscellaneous	50S ribosome-binding GTPase	Pfam			48	PF01926	P-loop_NTPase	MMR_HSR1	50S ribosome-binding GTPase
DR	DaRe|ENSDARP00000136729	50S ribosome-binding GTPase family	Miscellaneous	50S ribosome-binding GTPase	Pfam			48	PF01926	P-loop_NTPase	MMR_HSR1	50S ribosome-binding GTPase
DR	DaRe|ENSDARP00000138349	50S ribosome-binding GTPase family	Miscellaneous	50S ribosome-binding GTPase	Pfam			48	PF01926	P-loop_NTPase	MMR_HSR1	50S ribosome-binding GTPase
DR	DaRe|ENSDARP00000139785	50S ribosome-binding GTPase family	Miscellaneous	50S ribosome-binding GTPase	Pfam			48	PF01926	P-loop_NTPase	MMR_HSR1	50S ribosome-binding GTPase
DR	DaRe|ENSDARP00000140328	50S ribosome-binding GTPase family	Miscellaneous	50S ribosome-binding GTPase	Pfam			48	PF01926	P-loop_NTPase	MMR_HSR1	50S ribosome-binding GTPase
DR	DaRe|ENSDARP00000141178	50S ribosome-binding GTPase family	Miscellaneous	50S ribosome-binding GTPase	Pfam			48	PF01926	P-loop_NTPase	MMR_HSR1	50S ribosome-binding GTPase
GG	GaGa|ENSGALP00000005790	50S ribosome-binding GTPase family	Miscellaneous	50S ribosome-binding GTPase	Pfam			48	PF01926	P-loop_NTPase	MMR_HSR1	50S ribosome-binding GTPase
GG	GaGa|ENSGALP00000009049	50S ribosome-binding GTPase family	Miscellaneous	50S ribosome-binding GTPase	Pfam			48	PF01926	P-loop_NTPase	MMR_HSR1	50S ribosome-binding GTPase
GG	GaGa|ENSGALP00000031537	50S ribosome-binding GTPase family	Miscellaneous	50S ribosome-binding GTPase	Pfam			48	PF01926	P-loop_NTPase	MMR_HSR1	50S ribosome-binding GTPase
GG	GaGa|ENSGALP00000026506	50S ribosome-binding GTPase family	Miscellaneous	50S ribosome-binding GTPase	Pfam			941	PF01926	P-loop_NTPase	MMR_HSR1	50S ribosome-binding GTPase
HS	HoSa|Q8NC60	50S ribosome-binding GTPase family	Miscellaneous	50S ribosome-binding GTPase	Pfam			48	PF01926	P-loop_NTPase	MMR_HSR1	50S ribosome-binding GTPase
HS	HoSa|Q8WWP7	50S ribosome-binding GTPase family	Miscellaneous	50S ribosome-binding GTPase	Pfam			48	PF01926	P-loop_NTPase	MMR_HSR1	50S ribosome-binding GTPase
HS	HoSa|Q96F15	50S ribosome-binding GTPase family	Miscellaneous	50S ribosome-binding GTPase	Pfam			48	PF01926	P-loop_NTPase	MMR_HSR1	50S ribosome-binding GTPase
HS	HoSa|Q9NUV9	50S ribosome-binding GTPase family	Miscellaneous	50S ribosome-binding GTPase	Pfam			48	PF01926	P-loop_NTPase	MMR_HSR1	50S ribosome-binding GTPase
HS	HoSa|Q9UG22	50S ribosome-binding GTPase family	Miscellaneous	50S ribosome-binding GTPase	Pfam			48	PF01926	P-loop_NTPase	MMR_HSR1	50S ribosome-binding GTPase
LA	LiAn|g12550.t1	50S ribosome-binding GTPase family	Miscellaneous	50S ribosome-binding GTPase	Pfam			48	PF01926	P-loop_NTPase	MMR_HSR1	50S ribosome-binding GTPase
LA	LiAn|g31649.t1	50S ribosome-binding GTPase family	Miscellaneous	50S ribosome-binding GTPase	Pfam			48	PF01926	P-loop_NTPase	MMR_HSR1	50S ribosome-binding GTPase
LA	LiAn|g33417.t1	50S ribosome-binding GTPase family	Miscellaneous	50S ribosome-binding GTPase	Pfam			48	PF01926	P-loop_NTPase	MMR_HSR1	50S ribosome-binding GTPase
LA	LiAn|g3711.t1	50S ribosome-binding GTPase family	Miscellaneous	50S ribosome-binding GTPase	Pfam			48	PF01926	P-loop_NTPase	MMR_HSR1	50S ribosome-binding GTPase
LA	LiAn|g12379.t1	50S ribosome-binding GTPase family	Miscellaneous	50S ribosome-binding GTPase	Pfam			2380	PF01926	P-loop_NTPase	MMR_HSR1	50S ribosome-binding GTPase
LG	LoGi|122782	50S ribosome-binding GTPase family	Miscellaneous	50S ribosome-binding GTPase	Pfam			48	PF01926	P-loop_NTPase	MMR_HSR1	50S ribosome-binding GTPase
LG	LoGi|138558	50S ribosome-binding GTPase family	Miscellaneous	50S ribosome-binding GTPase	Pfam			48	PF01926	P-loop_NTPase	MMR_HSR1	50S ribosome-binding GTPase
LG	LoGi|230586	50S ribosome-binding GTPase family	Miscellaneous	50S ribosome-binding GTPase	Pfam			48	PF01926	P-loop_NTPase	MMR_HSR1	50S ribosome-binding GTPase
LG	LoGi|231476	50S ribosome-binding GTPase family	Miscellaneous	50S ribosome-binding GTPase	Pfam			48	PF01926	P-loop_NTPase	MMR_HSR1	50S ribosome-binding GTPase
LG	LoGi|73524	50S ribosome-binding GTPase family	Miscellaneous	50S ribosome-binding GTPase	Pfam			48	PF01926	P-loop_NTPase	MMR_HSR1	50S ribosome-binding GTPase
LG	LoGi|212786	50S ribosome-binding GTPase family	Miscellaneous	50S ribosome-binding GTPase	Pfam			941	PF01926	P-loop_NTPase	MMR_HSR1	50S ribosome-binding GTPase
MB	MoBr|10287|fgenesh1_pg.scaffold_20000071	50S ribosome-binding GTPase family	Miscellaneous	50S ribosome-binding GTPase	Pfam			48	PF01926	P-loop_NTPase	MMR_HSR1	50S ribosome-binding GTPase
MB	MoBr|27581|fgenesh2_pg.scaffold_20000049	50S ribosome-binding GTPase family	Miscellaneous	50S ribosome-binding GTPase	Pfam			48	PF01926	P-loop_NTPase	MMR_HSR1	50S ribosome-binding GTPase
ML	MnLe|ML22976a	50S ribosome-binding GTPase family	Miscellaneous	50S ribosome-binding GTPase	Pfam			48	PF01926	P-loop_NTPase	MMR_HSR1	50S ribosome-binding GTPase
ML	MnLe|ML051714a	50S ribosome-binding GTPase family	Miscellaneous	50S ribosome-binding GTPase	Pfam			941	PF01926	P-loop_NTPase	MMR_HSR1	50S ribosome-binding GTPase
MM	MuMu|ENSMUSP00000045948	50S ribosome-binding GTPase family	Miscellaneous	50S ribosome-binding GTPase	Pfam			48	PF01926	P-loop_NTPase	MMR_HSR1	50S ribosome-binding GTPase
MM	MuMu|ENSMUSP00000047435	50S ribosome-binding GTPase family	Miscellaneous	50S ribosome-binding GTPase	Pfam			48	PF01926	P-loop_NTPase	MMR_HSR1	50S ribosome-binding GTPase
MM	MuMu|ENSMUSP00000056820	50S ribosome-binding GTPase family	Miscellaneous	50S ribosome-binding GTPase	Pfam			48	PF01926	P-loop_NTPase	MMR_HSR1	50S ribosome-binding GTPase
MM	MuMu|ENSMUSP00000062108	50S ribosome-binding GTPase family	Miscellaneous	50S ribosome-binding GTPase	Pfam			48	PF01926	P-loop_NTPase	MMR_HSR1	50S ribosome-binding GTPase
NV	NeVe|v1g171246	50S ribosome-binding GTPase family	Miscellaneous	50S ribosome-binding GTPase	Pfam			48	PF01926	P-loop_NTPase	MMR_HSR1	50S ribosome-binding GTPase
NV	NeVe|v1g198845	50S ribosome-binding GTPase family	Miscellaneous	50S ribosome-binding GTPase	Pfam			48	PF01926	P-loop_NTPase	MMR_HSR1	50S ribosome-binding GTPase
NV	NeVe|v1g239132	50S ribosome-binding GTPase family	Miscellaneous	50S ribosome-binding GTPase	Pfam			48	PF01926	P-loop_NTPase	MMR_HSR1	50S ribosome-binding GTPase
NV	NeVe|v1g243641	50S ribosome-binding GTPase family	Miscellaneous	50S ribosome-binding GTPase	Pfam			2380	PF01926	P-loop_NTPase	MMR_HSR1	50S ribosome-binding GTPase
SM	ScMa|Smp_134940	50S ribosome-binding GTPase family	Miscellaneous	50S ribosome-binding GTPase	Pfam			48	PF01926	P-loop_NTPase	MMR_HSR1	50S ribosome-binding GTPase
SM	ScMa|Smp_181260	50S ribosome-binding GTPase family	Miscellaneous	50S ribosome-binding GTPase	Pfam			941	PF01926	P-loop_NTPase	MMR_HSR1	50S ribosome-binding GTPase
SM	ScMa|Smp_173180	50S ribosome-binding GTPase family	Miscellaneous	50S ribosome-binding GTPase	Pfam			2380	PF01926	P-loop_NTPase	MMR_HSR1	50S ribosome-binding GTPase
SP	StPu|SPU_009822	50S ribosome-binding GTPase family	Miscellaneous	50S ribosome-binding GTPase	Pfam			48	PF01926	P-loop_NTPase	MMR_HSR1	50S ribosome-binding GTPase
SP	StPu|SPU_009555	50S ribosome-binding GTPase family	Miscellaneous	50S ribosome-binding GTPase	Pfam			2380	PF01926	P-loop_NTPase	MMR_HSR1	50S ribosome-binding GTPase
TA	TrAd|TriadP18756	50S ribosome-binding GTPase family	Miscellaneous	50S ribosome-binding GTPase	Pfam			48	PF01926	P-loop_NTPase	MMR_HSR1	50S ribosome-binding GTPase
TA	TrAd|TriadP25492	50S ribosome-binding GTPase family	Miscellaneous	50S ribosome-binding GTPase	Pfam			48	PF01926	P-loop_NTPase	MMR_HSR1	50S ribosome-binding GTPase
TA	TrAd|TriadP38057	50S ribosome-binding GTPase family	Miscellaneous	50S ribosome-binding GTPase	Pfam			2380	PF01926	P-loop_NTPase	MMR_HSR1	50S ribosome-binding GTPase
XT	XeTr|ENSXETP00000011735	50S ribosome-binding GTPase family	Miscellaneous	50S ribosome-binding GTPase	Pfam			48	PF01926	P-loop_NTPase	MMR_HSR1	50S ribosome-binding GTPase
XT	XeTr|ENSXETP00000016783	50S ribosome-binding GTPase family	Miscellaneous	50S ribosome-binding GTPase	Pfam			48	PF01926	P-loop_NTPase	MMR_HSR1	50S ribosome-binding GTPase
XT	XeTr|ENSXETP00000061387	50S ribosome-binding GTPase family	Miscellaneous	50S ribosome-binding GTPase	Pfam			48	PF01926	P-loop_NTPase	MMR_HSR1	50S ribosome-binding GTPase
AP	ACYPI006051-PA	56kDa selenium binding protein (SBP56)	Miscellaneous	56kDa selenium binding protein (SBP56)	Pfam			1364	PF05694	Beta_propeller	SBP56	56kDa selenium binding protein (SBP56)
CE	CaEn|R11G10.2	56kDa selenium binding protein (SBP56)	Miscellaneous	56kDa selenium binding protein (SBP56)	Pfam			1364	PF05694	Beta_propeller	SBP56	56kDa selenium binding protein (SBP56)
AM	ApMe|GB45113-PA	60Kd inner membrane protein	Transporters	Porters	Pfam			964	PF02096	Oxa1	60KD_IMP	60Kd inner membrane protein
AM	ApMe|GB50480-PA	60Kd inner membrane protein	Transporters	Porters	Pfam			964	PF02096	Oxa1	60KD_IMP	60Kd inner membrane protein
AP	ACYPI003614-PA	60Kd inner membrane protein	Transporters	Porters	Pfam			964	PF02096	Oxa1	60KD_IMP	60Kd inner membrane protein
AP	ACYPI009774-PA	60Kd inner membrane protein	Transporters	Porters	Pfam			964	PF02096	Oxa1	60KD_IMP	60Kd inner membrane protein
AP	ACYPI072725-PA	60Kd inner membrane protein	Transporters	Porters	Pfam			964	PF02096	Oxa1	60KD_IMP	60Kd inner membrane protein
AQ	AmQu|PAC:15725920	60Kd inner membrane protein	Transporters	Porters	Pfam			964	PF02096	Oxa1	60KD_IMP	60Kd inner membrane protein
AQ	AmQu|PAC:15725923	60Kd inner membrane protein	Transporters	Porters	Pfam			964	PF02096	Oxa1	60KD_IMP	60Kd inner membrane protein
AQ	AmQu|PAC:15727059	60Kd inner membrane protein	Transporters	Porters	Pfam			964	PF02096	Oxa1	60KD_IMP	60Kd inner membrane protein
CE	CaEn|C01A2.3	60Kd inner membrane protein	Transporters	Porters	Pfam			964	PF02096	Oxa1	60KD_IMP	60Kd inner membrane protein
CE	CaEn|Y55F3AR.1.1	60Kd inner membrane protein	Transporters	Porters	Pfam			964	PF02096	Oxa1	60KD_IMP	60Kd inner membrane protein
CG	EKC18542	60Kd inner membrane protein	Transporters	Porters	Pfam			964	PF02096	Oxa1	60KD_IMP	60Kd inner membrane protein
CI	CiIn|ENSCINP00000015718	60Kd inner membrane protein	Transporters	Porters	Pfam			964	PF02096	Oxa1	60KD_IMP	60Kd inner membrane protein
CI	CiIn|ENSCINP00000033760	60Kd inner membrane protein	Transporters	Porters	Pfam			964	PF02096	Oxa1	60KD_IMP	60Kd inner membrane protein
CO	CaOw|CAOG_03634T0	60Kd inner membrane protein	Transporters	Porters	Pfam			964	PF02096	Oxa1	60KD_IMP	60Kd inner membrane protein
CO	CaOw|CAOG_08696T0	60Kd inner membrane protein	Transporters	Porters	Pfam			964	PF02096	Oxa1	60KD_IMP	60Kd inner membrane protein
CT	CaTe|171303	60Kd inner membrane protein	Transporters	Porters	Pfam			964	PF02096	Oxa1	60KD_IMP	60Kd inner membrane protein
CT	CaTe|181352	60Kd inner membrane protein	Transporters	Porters	Pfam			964	PF02096	Oxa1	60KD_IMP	60Kd inner membrane protein
DM	DrMe|FBpp0076000	60Kd inner membrane protein	Transporters	Porters	Pfam			964	PF02096	Oxa1	60KD_IMP	60Kd inner membrane protein
DM	DrMe|FBpp0076251	60Kd inner membrane protein	Transporters	Porters	Pfam			964	PF02096	Oxa1	60KD_IMP	60Kd inner membrane protein
DP	DaPu|193442	60Kd inner membrane protein	Transporters	Porters	Pfam			964	PF02096	Oxa1	60KD_IMP	60Kd inner membrane protein
DP	DaPu|313414	60Kd inner membrane protein	Transporters	Porters	Pfam			964	PF02096	Oxa1	60KD_IMP	60Kd inner membrane protein
DP	DaPu|325857	60Kd inner membrane protein	Transporters	Porters	Pfam			964	PF02096	Oxa1	60KD_IMP	60Kd inner membrane protein
DP	DaPu|325858	60Kd inner membrane protein	Transporters	Porters	Pfam			964	PF02096	Oxa1	60KD_IMP	60Kd inner membrane protein
DR	DaRe|ENSDARP00000091530	60Kd inner membrane protein	Transporters	Porters	Pfam			964	PF02096	Oxa1	60KD_IMP	60Kd inner membrane protein
DR	DaRe|ENSDARP00000140728	60Kd inner membrane protein	Transporters	Porters	Pfam			964	PF02096	Oxa1	60KD_IMP	60Kd inner membrane protein
GG	GaGa|ENSGALP00000018970	60Kd inner membrane protein	Transporters	Porters	Pfam			964	PF02096	Oxa1	60KD_IMP	60Kd inner membrane protein
HS	HoSa|Q15070	60Kd inner membrane protein	Transporters	Porters	Pfam			964	PF02096	Oxa1	60KD_IMP	60Kd inner membrane protein
HS	HoSa|Q8N8Q8	60Kd inner membrane protein	Transporters	Porters	Pfam			964	PF02096	Oxa1	60KD_IMP	60Kd inner membrane protein
IL	Intos71192.1	60Kd inner membrane protein	Transporters	Porters	Pfam			964	PF02096	Oxa1	60KD_IMP	60Kd inner membrane protein
LA	LiAn|g17234.t1	60Kd inner membrane protein	Transporters	Porters	Pfam			964	PF02096	Oxa1	60KD_IMP	60Kd inner membrane protein
LA	LiAn|g17235.t1	60Kd inner membrane protein	Transporters	Porters	Pfam			964	PF02096	Oxa1	60KD_IMP	60Kd inner membrane protein
LA	LiAn|g3872.t1	60Kd inner membrane protein	Transporters	Porters	Pfam			964	PF02096	Oxa1	60KD_IMP	60Kd inner membrane protein
LA	LiAn|g4634.t1	60Kd inner membrane protein	Transporters	Porters	Pfam			964	PF02096	Oxa1	60KD_IMP	60Kd inner membrane protein
LG	LoGi|123644	60Kd inner membrane protein	Transporters	Porters	Pfam			964	PF02096	Oxa1	60KD_IMP	60Kd inner membrane protein
LG	LoGi|229119	60Kd inner membrane protein	Transporters	Porters	Pfam			964	PF02096	Oxa1	60KD_IMP	60Kd inner membrane protein
MB	MoBr|1400|gw1.2.322.1	60Kd inner membrane protein	Transporters	Porters	Pfam			964	PF02096	Oxa1	60KD_IMP	60Kd inner membrane protein
MB	MoBr|32371|estExt_fgenesh2_pg.C_90270	60Kd inner membrane protein	Transporters	Porters	Pfam			964	PF02096	Oxa1	60KD_IMP	60Kd inner membrane protein
ML	MnLe|ML030527a	60Kd inner membrane protein	Transporters	Porters	Pfam			964	PF02096	Oxa1	60KD_IMP	60Kd inner membrane protein
ML	MnLe|ML24289a	60Kd inner membrane protein	Transporters	Porters	Pfam			964	PF02096	Oxa1	60KD_IMP	60Kd inner membrane protein
ML	MnLe|ML281810a	60Kd inner membrane protein	Transporters	Porters	Pfam			964	PF02096	Oxa1	60KD_IMP	60Kd inner membrane protein
ML	MnLe|ML46821a	60Kd inner membrane protein	Transporters	Porters	Pfam			964	PF02096	Oxa1	60KD_IMP	60Kd inner membrane protein
MM	MuMu|ENSMUSP00000000985	60Kd inner membrane protein	Transporters	Porters	Pfam			964	PF02096	Oxa1	60KD_IMP	60Kd inner membrane protein
MM	MuMu|ENSMUSP00000113353	60Kd inner membrane protein	Transporters	Porters	Pfam			964	PF02096	Oxa1	60KD_IMP	60Kd inner membrane protein
NV	NeVe|v1g131355	60Kd inner membrane protein	Transporters	Porters	Pfam			964	PF02096	Oxa1	60KD_IMP	60Kd inner membrane protein
NV	NeVe|v1g33386	60Kd inner membrane protein	Transporters	Porters	Pfam			964	PF02096	Oxa1	60KD_IMP	60Kd inner membrane protein
SM	ScMa|Smp_161940	60Kd inner membrane protein	Transporters	Porters	Pfam			964	PF02096	Oxa1	60KD_IMP	60Kd inner membrane protein
SM	ScMa|Smp_161990	60Kd inner membrane protein	Transporters	Porters	Pfam			964	PF02096	Oxa1	60KD_IMP	60Kd inner membrane protein
SM	ScMa|Smp_174130	60Kd inner membrane protein	Transporters	Porters	Pfam			964	PF02096	Oxa1	60KD_IMP	60Kd inner membrane protein
SP	StPu|SPU_002389	60Kd inner membrane protein	Transporters	Porters	Pfam			964	PF02096	Oxa1	60KD_IMP	60Kd inner membrane protein
SP	StPu|SPU_005218	60Kd inner membrane protein	Transporters	Porters	Pfam			964	PF02096	Oxa1	60KD_IMP	60Kd inner membrane protein
SP	StPu|SPU_021482	60Kd inner membrane protein	Transporters	Porters	Pfam			964	PF02096	Oxa1	60KD_IMP	60Kd inner membrane protein
TA	TrAd|TriadP23561	60Kd inner membrane protein	Transporters	Porters	Pfam			964	PF02096	Oxa1	60KD_IMP	60Kd inner membrane protein
TA	TrAd|TriadP51760	60Kd inner membrane protein	Transporters	Porters	Pfam			964	PF02096	Oxa1	60KD_IMP	60Kd inner membrane protein
XT	XeTr|ENSXETP00000017814	60Kd inner membrane protein	Transporters	Porters	Pfam			964	PF02096	Oxa1	60KD_IMP	60Kd inner membrane protein
XT	XeTr|ENSXETP00000059639	60Kd inner membrane protein	Transporters	Porters	Pfam			964	PF02096	Oxa1	60KD_IMP	60Kd inner membrane protein
AQ	AmQu|PAC:15717222	60s Acidic ribosomal protein	Miscellaneous	60s Acidic ribosomal protein	Pfam			730	PF00428		Ribosomal_60s	60s Acidic ribosomal protein
CT	CaTe|216699	7 transmembrane helices usually fused to an inactive transglutaminase	Miscellaneous	7 transmembrane helices usually fused to an inactive transglutaminase	Pfam			1868	PF14402		7TM_transglut	7 transmembrane helices usually fused to an inactive transglutaminase
AM	ApMe|GB54698-PA	A49-like RNA polymerase I associated factor	Miscellaneous	A49-like RNA polymerase I associated factor	Pfam			1450	PF06870		RNA_pol_I_A49	A49-like RNA polymerase I associated factor
AP	ACYPI007806-PA	A49-like RNA polymerase I associated factor	Miscellaneous	A49-like RNA polymerase I associated factor	Pfam			1450	PF06870		RNA_pol_I_A49	A49-like RNA polymerase I associated factor
HS	HoSa|Q9GZS1	A49-like RNA polymerase I associated factor	Miscellaneous	A49-like RNA polymerase I associated factor	Pfam			1450	PF06870		RNA_pol_I_A49	A49-like RNA polymerase I associated factor
LG	LoGi|175837	A49-like RNA polymerase I associated factor	Miscellaneous	A49-like RNA polymerase I associated factor	Pfam			1450	PF06870		RNA_pol_I_A49	A49-like RNA polymerase I associated factor
LG	LoGi|203458	A49-like RNA polymerase I associated factor	Miscellaneous	A49-like RNA polymerase I associated factor	Pfam			1450	PF06870		RNA_pol_I_A49	A49-like RNA polymerase I associated factor
MB	MoBr|31562|estExt_fgenesh2_pg.C_40359	A49-like RNA polymerase I associated factor	Miscellaneous	A49-like RNA polymerase I associated factor	Pfam			1450	PF06870		RNA_pol_I_A49	A49-like RNA polymerase I associated factor
ML	MnLe|ML205619a	A49-like RNA polymerase I associated factor	Miscellaneous	A49-like RNA polymerase I associated factor	Pfam			1450	PF06870		RNA_pol_I_A49	A49-like RNA polymerase I associated factor
NV	NeVe|v1g247138	A49-like RNA polymerase I associated factor	Miscellaneous	A49-like RNA polymerase I associated factor	Pfam			1450	PF06870		RNA_pol_I_A49	A49-like RNA polymerase I associated factor
TA	TrAd|TriadP60982	A49-like RNA polymerase I associated factor	Miscellaneous	A49-like RNA polymerase I associated factor	Pfam			1450	PF06870		RNA_pol_I_A49	A49-like RNA polymerase I associated factor
CG	EKC24395	AAR2 protein	Miscellaneous	AAR2 protein	Pfam			1313	PF05282		AAR2	AAR2 protein
DP	DaPu|202160	AAR2 protein	Miscellaneous	AAR2 protein	Pfam			1313	PF05282		AAR2	AAR2 protein
ML	MnLe|ML342216a	AAR2 protein	Miscellaneous	AAR2 protein	Pfam			1313	PF05282		AAR2	AAR2 protein
SP	StPu|SPU_017206	AAR2 protein	Miscellaneous	AAR2 protein	Pfam			1313	PF05282		AAR2	AAR2 protein
AP	ACYPI25991-PA	AbgT putative transporter family	Miscellaneous	Other transporters				1141	PF03806	IT	ABG_transport	AbgT putative transporter family
CO	CaOw|CAOG_06840T0	AbgT putative transporter family	Miscellaneous	Other transporters				1141	PF03806	IT	ABG_transport	AbgT putative transporter family
CT	CaTe|46200	AbgT putative transporter family	Miscellaneous	Other transporters				1141	PF03806	IT	ABG_transport	AbgT putative transporter family
AM	ApMe|GB46017-PA	Abhydrolase domain containing 18	Miscellaneous	Abhydrolase domain containing 18	Pfam			1624	PF09752	AB_hydrolase	DUF2048	Abhydrolase domain containing 18
AP	ACYPI008286-PA	Abhydrolase domain containing 18	Miscellaneous	Abhydrolase domain containing 18	Pfam			1624	PF09752	AB_hydrolase	DUF2048	Abhydrolase domain containing 18
CI	CiIn|ENSCINP00000008294	Abhydrolase domain containing 18	Miscellaneous	Abhydrolase domain containing 18	Pfam			1624	PF09752	AB_hydrolase	DUF2048	Abhydrolase domain containing 18
CO	CaOw|CAOG_07296T0	Abhydrolase domain containing 18	Miscellaneous	Abhydrolase domain containing 18	Pfam			1624	PF09752	AB_hydrolase	DUF2048	Abhydrolase domain containing 18
CT	CaTe|223901	Abhydrolase domain containing 18	Miscellaneous	Abhydrolase domain containing 18	Pfam			1624	PF09752	AB_hydrolase	DUF2048	Abhydrolase domain containing 18
DM	DrMe|FBpp0075647	Abhydrolase domain containing 18	Miscellaneous	Abhydrolase domain containing 18	Pfam			1624	PF09752	AB_hydrolase	DUF2048	Abhydrolase domain containing 18
DP	DaPu|332220	Abhydrolase domain containing 18	Miscellaneous	Abhydrolase domain containing 18	Pfam			1624	PF09752	AB_hydrolase	DUF2048	Abhydrolase domain containing 18
LA	LiAn|g28119.t1	Abhydrolase domain containing 18	Miscellaneous	Abhydrolase domain containing 18	Pfam			1624	PF09752	AB_hydrolase	DUF2048	Abhydrolase domain containing 18
LG	LoGi|213219	Abhydrolase domain containing 18	Miscellaneous	Abhydrolase domain containing 18	Pfam			1624	PF09752	AB_hydrolase	DUF2048	Abhydrolase domain containing 18
MB	MoBr|27953|fgenesh2_pg.scaffold_22000138	Abhydrolase domain containing 18	Miscellaneous	Abhydrolase domain containing 18	Pfam			1624	PF09752	AB_hydrolase	DUF2048	Abhydrolase domain containing 18
TA	TrAd|TriadP25351	Abhydrolase domain containing 18	Miscellaneous	Abhydrolase domain containing 18	Pfam			1624	PF09752	AB_hydrolase	DUF2048	Abhydrolase domain containing 18
HS	HoSa|Q9NQ60	Acrosome formation-associated factor	Miscellaneous	Acrosome formation-associated factor	Pfam			2035	PF15339		Afaf	Acrosome formation-associated factor
MM	MuMu|ENSMUSP00000030309	Acrosome formation-associated factor	Miscellaneous	Acrosome formation-associated factor	Pfam			2035	PF15339		Afaf	Acrosome formation-associated factor
AM	ApMe|GB41769-PA	Actin family	Miscellaneous	Actin	Pfam			320	PF00022	Actin_ATPase	Actin	Actin
AM	ApMe|GB43467-PA	Actin family	Miscellaneous	Actin	Pfam			320	PF00022	Actin_ATPase	Actin	Actin
AP	ACYPI006251-PA	Actin family	Miscellaneous	Actin	Pfam			320	PF00022	Actin_ATPase	Actin	Actin
AQ	AmQu|PAC:15719101	Actin family	Miscellaneous	Actin	Pfam			320	PF00022	Actin_ATPase	Actin	Actin
CG	EKC38555	Actin family	Miscellaneous	Actin	Pfam			320	PF00022	Actin_ATPase	Actin	Actin
CO	CaOw|CAOG_03291T0	Actin family	Miscellaneous	Actin	Pfam			320	PF00022	Actin_ATPase	Actin	Actin
CT	CaTe|209224	Actin family	Miscellaneous	Actin	Pfam			320	PF00022	Actin_ATPase	Actin	Actin
CT	CaTe|220966	Actin family	Miscellaneous	Actin	Pfam			320	PF00022	Actin_ATPase	Actin	Actin
DM	DrMe|FBpp0074529	Actin family	Miscellaneous	Actin	Pfam			320	PF00022	Actin_ATPase	Actin	Actin
DM	DrMe|FBpp0306971	Actin family	Miscellaneous	Actin	Pfam			320	PF00022	Actin_ATPase	Actin	Actin
HS	HoSa|A0JP26	Actin family	Miscellaneous	Actin	Pfam			320	PF00022	Actin_ATPase	Actin	Actin
HS	HoSa|A2RUR9	Actin family	Miscellaneous	Actin	Pfam			320	PF00022	Actin_ATPase	Actin	Actin
HS	HoSa|A5A3E0	Actin family	Miscellaneous	Actin	Pfam			320	PF00022	Actin_ATPase	Actin	Actin
HS	HoSa|A6NI47	Actin family	Miscellaneous	Actin	Pfam			320	PF00022	Actin_ATPase	Actin	Actin
HS	HoSa|B2RU33	Actin family	Miscellaneous	Actin	Pfam			320	PF00022	Actin_ATPase	Actin	Actin
HS	HoSa|H3BUK9	Actin family	Miscellaneous	Actin	Pfam			320	PF00022	Actin_ATPase	Actin	Actin
HS	HoSa|P0CG38	Actin family	Miscellaneous	Actin	Pfam			320	PF00022	Actin_ATPase	Actin	Actin
HS	HoSa|P0CG39	Actin family	Miscellaneous	Actin	Pfam			320	PF00022	Actin_ATPase	Actin	Actin
HS	HoSa|Q12802	Actin family	Miscellaneous	Actin	Pfam			320	PF00022	Actin_ATPase	Actin	Actin
HS	HoSa|Q6S545	Actin family	Miscellaneous	Actin	Pfam			320	PF00022	Actin_ATPase	Actin	Actin
HS	HoSa|Q6S5H4	Actin family	Miscellaneous	Actin	Pfam			320	PF00022	Actin_ATPase	Actin	Actin
HS	HoSa|Q6S5H5	Actin family	Miscellaneous	Actin	Pfam			320	PF00022	Actin_ATPase	Actin	Actin
HS	HoSa|Q6S8J3	Actin family	Miscellaneous	Actin	Pfam			320	PF00022	Actin_ATPase	Actin	Actin
HS	HoSa|Q86YR6	Actin family	Miscellaneous	Actin	Pfam			320	PF00022	Actin_ATPase	Actin	Actin
HS	HoSa|Q9BYD9	Actin family	Miscellaneous	Actin	Pfam			320	PF00022	Actin_ATPase	Actin	Actin
IL	Intos67337.1	Actin family	Miscellaneous	Actin	Pfam			320	PF00022	Actin_ATPase	Actin	Actin
MB	MoBr|25782|fgenesh2_pg.scaffold_11000182	Actin family	Miscellaneous	Actin	Pfam			320	PF00022	Actin_ATPase	Actin	Actin
MB	MoBr|26907|fgenesh2_pg.scaffold_16000095	Actin family	Miscellaneous	Actin	Pfam			320	PF00022	Actin_ATPase	Actin	Actin
MB	MoBr|37902|estExt_fgenesh1_pg.C_170149	Actin family	Miscellaneous	Actin	Pfam			320	PF00022	Actin_ATPase	Actin	Actin
ML	MnLe|ML005125a	Actin family	Miscellaneous	Actin	Pfam			320	PF00022	Actin_ATPase	Actin	Actin
ML	MnLe|ML07723a	Actin family	Miscellaneous	Actin	Pfam			320	PF00022	Actin_ATPase	Actin	Actin
ML	MnLe|ML07725a	Actin family	Miscellaneous	Actin	Pfam			320	PF00022	Actin_ATPase	Actin	Actin
ML	MnLe|ML276935a	Actin family	Miscellaneous	Actin	Pfam			320	PF00022	Actin_ATPase	Actin	Actin
MM	MuMu|ENSMUSP00000048360	Actin family	Miscellaneous	Actin	Pfam			320	PF00022	Actin_ATPase	Actin	Actin
MM	MuMu|ENSMUSP00000052777	Actin family	Miscellaneous	Actin	Pfam			320	PF00022	Actin_ATPase	Actin	Actin
MM	MuMu|ENSMUSP00000117686	Actin family	Miscellaneous	Actin	Pfam			320	PF00022	Actin_ATPase	Actin	Actin
SM	ScMa|Smp_093230	Actin family	Miscellaneous	Actin	Pfam			320	PF00022	Actin_ATPase	Actin	Actin
SM	ScMa|Smp_172650	Actin family	Miscellaneous	Actin	Pfam			320	PF00022	Actin_ATPase	Actin	Actin
SP	StPu|SPU_010800	Actin family	Miscellaneous	Actin	Pfam			320	PF00022	Actin_ATPase	Actin	Actin
SP	StPu|SPU_010801	Actin family	Miscellaneous	Actin	Pfam			320	PF00022	Actin_ATPase	Actin	Actin
SP	StPu|SPU_011105	Actin family	Miscellaneous	Actin	Pfam			320	PF00022	Actin_ATPase	Actin	Actin
SP	StPu|SPU_018717	Actin family	Miscellaneous	Actin	Pfam			320	PF00022	Actin_ATPase	Actin	Actin
SP	StPu|SPU_022797	Actin family	Miscellaneous	Actin	Pfam			320	PF00022	Actin_ATPase	Actin	Actin
SP	StPu|SPU_024176	Actin family	Miscellaneous	Actin	Pfam			320	PF00022	Actin_ATPase	Actin	Actin
SP	StPu|SPU_028707	Actin family	Miscellaneous	Actin	Pfam			320	PF00022	Actin_ATPase	Actin	Actin
XT	XeTr|ENSXETP00000016581	Actin family	Miscellaneous	Actin	Pfam			320	PF00022	Actin_ATPase	Actin	Actin
XT	XeTr|ENSXETP00000016583	Actin family	Miscellaneous	Actin	Pfam			320	PF00022	Actin_ATPase	Actin	Actin
AM	ApMe|GB50405-PA	Actin-based molecular motors	Miscellaneous	Actin-based molecular motors	Pfam			310	PF01843			Actin-based molecular motors
AQ	AmQu|PAC:15726500	Actin-based molecular motors	Miscellaneous	Actin-based molecular motors	Pfam			310	PF01843			Actin-based molecular motors
CE	CaEn|T21C9.1	Actin-based molecular motors	Miscellaneous	Actin-based molecular motors	Pfam			310	PF01843			Actin-based molecular motors
CG	EKC25681	Actin-based molecular motors	Miscellaneous	Actin-based molecular motors	Pfam			310	PF01843			Actin-based molecular motors
CG	EKC30174	Actin-based molecular motors	Miscellaneous	Actin-based molecular motors	Pfam			310	PF01843			Actin-based molecular motors
CG	EKC32061	Actin-based molecular motors	Miscellaneous	Actin-based molecular motors	Pfam			310	PF01843			Actin-based molecular motors
CI	CiIn|ENSCINP00000000289	Actin-based molecular motors	Miscellaneous	Actin-based molecular motors	Pfam			310	PF01843			Actin-based molecular motors
CI	CiIn|ENSCINP00000032388	Actin-based molecular motors	Miscellaneous	Actin-based molecular motors	Pfam			310	PF01843			Actin-based molecular motors
CT	CaTe|173066	Actin-based molecular motors	Miscellaneous	Actin-based molecular motors	Pfam			310	PF01843			Actin-based molecular motors
DM	DrMe|FBpp0289752	Actin-based molecular motors	Miscellaneous	Actin-based molecular motors	Pfam			310	PF01843			Actin-based molecular motors
DP	DaPu|327707	Actin-based molecular motors	Miscellaneous	Actin-based molecular motors	Pfam			310	PF01843			Actin-based molecular motors
DR	DaRe|ENSDARP00000033740	Actin-based molecular motors	Miscellaneous	Actin-based molecular motors	Pfam			310	PF01843			Actin-based molecular motors
DR	DaRe|ENSDARP00000048431	Actin-based molecular motors	Miscellaneous	Actin-based molecular motors	Pfam			310	PF01843			Actin-based molecular motors
DR	DaRe|ENSDARP00000103888	Actin-based molecular motors	Miscellaneous	Actin-based molecular motors	Pfam			310	PF01843			Actin-based molecular motors
DR	DaRe|ENSDARP00000131526	Actin-based molecular motors	Miscellaneous	Actin-based molecular motors	Pfam			310	PF01843			Actin-based molecular motors
GG	GaGa|ENSGALP00000003320	Actin-based molecular motors	Miscellaneous	Actin-based molecular motors	Pfam			310	PF01843			Actin-based molecular motors
GG	GaGa|ENSGALP00000018461	Actin-based molecular motors	Miscellaneous	Actin-based molecular motors	Pfam			310	PF01843			Actin-based molecular motors
GG	GaGa|ENSGALP00000022414	Actin-based molecular motors	Miscellaneous	Actin-based molecular motors	Pfam			310	PF01843			Actin-based molecular motors
GG	GaGa|ENSGALP00000027838	Actin-based molecular motors	Miscellaneous	Actin-based molecular motors	Pfam			310	PF01843			Actin-based molecular motors
HS	HoSa|P57105	Actin-based molecular motors	Miscellaneous	Actin-based molecular motors	Pfam			310	PF01843			Actin-based molecular motors
HS	HoSa|Q96JH8	Actin-based molecular motors	Miscellaneous	Actin-based molecular motors	Pfam			310	PF01843			Actin-based molecular motors
LA	LiAn|g12026.t1	Actin-based molecular motors	Miscellaneous	Actin-based molecular motors	Pfam			310	PF01843			Actin-based molecular motors
LA	LiAn|g13704.t1	Actin-based molecular motors	Miscellaneous	Actin-based molecular motors	Pfam			310	PF01843			Actin-based molecular motors
LA	LiAn|g24889.t1	Actin-based molecular motors	Miscellaneous	Actin-based molecular motors	Pfam			310	PF01843			Actin-based molecular motors
LG	LoGi|79786	Actin-based molecular motors	Miscellaneous	Actin-based molecular motors	Pfam			310	PF01843			Actin-based molecular motors
MB	MoBr|29125|fgenesh2_pg.scaffold_31000104	Actin-based molecular motors	Miscellaneous	Actin-based molecular motors	Pfam			310	PF01843			Actin-based molecular motors
MB	MoBr|33099|estExt_fgenesh2_pg.C_160035	Actin-based molecular motors	Miscellaneous	Actin-based molecular motors	Pfam			310	PF01843			Actin-based molecular motors
MB	MoBr|33152|estExt_fgenesh2_pg.C_160131	Actin-based molecular motors	Miscellaneous	Actin-based molecular motors	Pfam			310	PF01843			Actin-based molecular motors
ML	MnLe|ML182021a	Actin-based molecular motors	Miscellaneous	Actin-based molecular motors	Pfam			310	PF01843			Actin-based molecular motors
ML	MnLe|ML343429a	Actin-based molecular motors	Miscellaneous	Actin-based molecular motors	Pfam			310	PF01843			Actin-based molecular motors
MM	MuMu|ENSMUSP00000129224	Actin-based molecular motors	Miscellaneous	Actin-based molecular motors	Pfam			310	PF01843			Actin-based molecular motors
NV	NeVe|v1g239679	Actin-based molecular motors	Miscellaneous	Actin-based molecular motors	Pfam			310	PF01843			Actin-based molecular motors
SM	ScMa|Smp_154490	Actin-based molecular motors	Miscellaneous	Actin-based molecular motors	Pfam			310	PF01843			Actin-based molecular motors
SM	ScMa|Smp_174270	Actin-based molecular motors	Miscellaneous	Actin-based molecular motors	Pfam			310	PF01843			Actin-based molecular motors
SP	StPu|SPU_015412	Actin-based molecular motors	Miscellaneous	Actin-based molecular motors	Pfam			310	PF01843			Actin-based molecular motors
SP	StPu|SPU_017261	Actin-based molecular motors	Miscellaneous	Actin-based molecular motors	Pfam			310	PF01843			Actin-based molecular motors
SP	StPu|SPU_025733	Actin-based molecular motors	Miscellaneous	Actin-based molecular motors	Pfam			310	PF01843			Actin-based molecular motors
TA	TrAd|TriadP170	Actin-based molecular motors	Miscellaneous	Actin-based molecular motors	Pfam			310	PF01843			Actin-based molecular motors
TA	TrAd|TriadP55754	Actin-based molecular motors	Miscellaneous	Actin-based molecular motors	Pfam			310	PF01843			Actin-based molecular motors
XT	XeTr|ENSXETP00000032443	Actin-based molecular motors	Miscellaneous	Actin-based molecular motors	Pfam			310	PF01843			Actin-based molecular motors
XT	XeTr|ENSXETP00000039240	Actin-based molecular motors	Miscellaneous	Actin-based molecular motors	Pfam			310	PF01843			Actin-based molecular motors
XT	XeTr|ENSXETP00000050350	Actin-based molecular motors	Miscellaneous	Actin-based molecular motors	Pfam			310	PF01843			Actin-based molecular motors
XT	XeTr|ENSXETP00000058360	Actin-based molecular motors	Miscellaneous	Actin-based molecular motors	Pfam			310	PF01843			Actin-based molecular motors
XT	XeTr|ENSXETP00000059150	Actin-based molecular motors	Miscellaneous	Actin-based molecular motors	Pfam			310	PF01843			Actin-based molecular motors
HS	HoSa|O00198	Activator of apoptosis harakiri	Miscellaneous	Activator of apoptosis harakiri	Pfam			2006	PF15196		Harakiri	Activator of apoptosis harakiri
MM	MuMu|ENSMUSP00000057532	Activator of apoptosis harakiri	Miscellaneous	Activator of apoptosis harakiri	Pfam			2006	PF15196		Harakiri	Activator of apoptosis harakiri
CT	CaTe|207564	Acyl-ACP thioesterase	Miscellaneous	Acyl-ACP thioesterase	Pfam			900	PF01643	HotDog	Acyl-ACP_TE	Acyl-ACP thioesterase
AM	ApMe|GB54208-PA	Acyl-CoA-binding protein	Miscellaneous	Acyl-CoA-binding protein	Pfam		951
AP	ACYPI41597-PA	Acyl-CoA-binding protein	Miscellaneous	Acyl-CoA-binding protein	Pfam		951
AQ	AmQu|PAC:15715550	Acyl-CoA-binding protein	Miscellaneous	Acyl-CoA-binding protein	Pfam		951
CE	CaEn|C18D11.2	Acyl-CoA-binding protein	Miscellaneous	Acyl-CoA-binding protein	Pfam		951
CE	CaEn|H10E21.1a	Acyl-CoA-binding protein	Miscellaneous	Acyl-CoA-binding protein	Pfam		951
CI	CiIn|ENSCINP00000001323	Acyl-CoA-binding protein	Miscellaneous	Acyl-CoA-binding protein	Pfam		951
CO	CaOw|CAOG_04291T0	Acyl-CoA-binding protein	Miscellaneous	Acyl-CoA-binding protein	Pfam		951
DM	DrMe|FBpp0077314	Acyl-CoA-binding protein	Miscellaneous	Acyl-CoA-binding protein	Pfam		951
DP	DaPu|308844	Acyl-CoA-binding protein	Miscellaneous	Acyl-CoA-binding protein	Pfam		951
DR	DaRe|ENSDARP00000097583	Acyl-CoA-binding protein	Miscellaneous	Acyl-CoA-binding protein	Pfam		951
DR	DaRe|ENSDARP00000117266	Acyl-CoA-binding protein	Miscellaneous	Acyl-CoA-binding protein	Pfam		951
DR	DaRe|ENSDARP00000122411	Acyl-CoA-binding protein	Miscellaneous	Acyl-CoA-binding protein	Pfam		951
GG	GaGa|ENSGALP00000012144	Acyl-CoA-binding protein	Miscellaneous	Acyl-CoA-binding protein	Pfam		951
HS	HoSa|Q5T8D3	Acyl-CoA-binding protein	Miscellaneous	Acyl-CoA-binding protein	Pfam		951
LA	LiAn|g10305.t1	Acyl-CoA-binding protein	Miscellaneous	Acyl-CoA-binding protein	Pfam		951
LA	LiAn|g10306.t1	Acyl-CoA-binding protein	Miscellaneous	Acyl-CoA-binding protein	Pfam		951
LG	LoGi|234927	Acyl-CoA-binding protein	Miscellaneous	Acyl-CoA-binding protein	Pfam		951
ML	MnLe|ML398327a	Acyl-CoA-binding protein	Miscellaneous	Acyl-CoA-binding protein	Pfam		951
MM	MuMu|ENSMUSP00000024492	Acyl-CoA-binding protein	Miscellaneous	Acyl-CoA-binding protein	Pfam		951
MM	MuMu|ENSMUSP00000110175	Acyl-CoA-binding protein	Miscellaneous	Acyl-CoA-binding protein	Pfam		951
NV	NeVe|v1g241917	Acyl-CoA-binding protein	Miscellaneous	Acyl-CoA-binding protein	Pfam		951
SP	StPu|SPU_015084	Acyl-CoA-binding protein	Miscellaneous	Acyl-CoA-binding protein	Pfam		951
XT	XeTr|ENSXETP00000059006	Acyl-CoA-binding protein	Miscellaneous	Acyl-CoA-binding protein	Pfam		951
AP	ACYPI005259-PA	Adapter protein complex	Miscellaneous	Adapter protein complex	Pfam			151	PF01602	TPR	Adaptin_N	Adaptin N terminal region
AQ	AmQu|PAC:15727967	Adapter protein complex	Miscellaneous	Adapter protein complex	Pfam			151	PF01602	TPR	Adaptin_N	Adaptin N terminal region
AQ	AmQu|PAC:15728814	Adapter protein complex	Miscellaneous	Adapter protein complex	Pfam			151	PF01602	TPR	Adaptin_N	Adaptin N terminal region
AQ	AmQu|PAC:15720172	Adapter protein complex	Miscellaneous	Adaptor complexes medium subunit family	Pfam			192	PF00928	Cargo_bd_muHD	Adap_comp_sub	Adaptor complexes medium subunit family
CG	EKC31379	Adapter protein complex	Miscellaneous	Adapter protein complex	Pfam			151	PF01602	TPR	Adaptin_N	Adaptin N terminal region
CG	EKC36456	Adapter protein complex	Miscellaneous	Adapter protein complex	Pfam			151	PF01602	TPR	Adaptin_N	Adaptin N terminal region
CO	CaOw|CAOG_02424T0	Adapter protein complex	Miscellaneous	Adapter protein complex	Pfam			151	PF01602	TPR	Adaptin_N	Adaptin N terminal region
CO	CaOw|CAOG_03366T0	Adapter protein complex	Miscellaneous	Adapter protein complex	Pfam			151	PF01602	TPR	Adaptin_N	Adaptin N terminal region
DM	DrMe|FBpp0070670	Adapter protein complex	Miscellaneous	Adapter protein complex	Pfam			151	PF01602	TPR	Adaptin_N	Adaptin N terminal region
DM	DrMe|FBpp0291230	Adapter protein complex	Miscellaneous	Adaptor complexes medium subunit family	Pfam			192	PF00928	Cargo_bd_muHD	Adap_comp_sub	Adaptor complexes medium subunit family
DP	DaPu|126493	Adapter protein complex	Miscellaneous	Adapter protein complex	Pfam			151	PF01602	TPR	Adaptin_N	Adaptin N terminal region
DR	DaRe|ENSDARP00000141031	Adapter protein complex	Miscellaneous	Adapter protein complex	Pfam			151	PF01602	TPR	Adaptin_N	Adaptin N terminal region
DR	DaRe|ENSDARP00000045881	Adapter protein complex	Miscellaneous	Adaptor complexes medium subunit family	Pfam			192	PF00928	Cargo_bd_muHD	Adap_comp_sub	Adaptor complexes medium subunit family
GG	GaGa|ENSGALP00000020473	Adapter protein complex	Miscellaneous	Adapter protein complex	Pfam			151	PF01602	TPR	Adaptin_N	Adaptin N terminal region
HS	HoSa|O95045	Adapter protein complex	Miscellaneous	Adapter protein complex	Pfam			151	PF01602	TPR	Adaptin_N	Adaptin N terminal region
HS	HoSa|Q16831	Adapter protein complex	Miscellaneous	Adapter protein complex	Pfam			151	PF01602	TPR	Adaptin_N	Adaptin N terminal region
HS	HoSa|Q8WXE9	Adapter protein complex	Miscellaneous	Adaptor complexes medium subunit family	Pfam			192	PF00928	Cargo_bd_muHD	Adap_comp_sub	Adaptor complexes medium subunit family
IL	Intos69596.1	Adapter protein complex	Miscellaneous	Adapter protein complex	Pfam			151	PF01602	TPR	Adaptin_N	Adaptin N terminal region
IL	Intos69492.1	Adapter protein complex	Miscellaneous	Adaptor complexes medium subunit family	Pfam			192	PF00928	Cargo_bd_muHD	Adap_comp_sub	Adaptor complexes medium subunit family
MB	MoBr|12202|fgenesh1_pg.scaffold_36000027	Adapter protein complex	Miscellaneous	Adapter protein complex	Pfam			151	PF01602	TPR	Adaptin_N	Adaptin N terminal region
MB	MoBr|28739|fgenesh2_pg.scaffold_28000098	Adapter protein complex	Miscellaneous	Adapter protein complex	Pfam			151	PF01602	TPR	Adaptin_N	Adaptin N terminal region
MB	MoBr|34237|estExt_fgenesh2_pg.C_320063	Adapter protein complex	Miscellaneous	Adapter protein complex	Pfam			151	PF01602	TPR	Adaptin_N	Adaptin N terminal region
ML	MnLe|ML085721a	Adapter protein complex	Miscellaneous	Adapter protein complex	Pfam			151	PF01602	TPR	Adaptin_N	Adaptin N terminal region
ML	MnLe|ML120752a	Adapter protein complex	Miscellaneous	Adapter protein complex	Pfam			151	PF01602	TPR	Adaptin_N	Adaptin N terminal region
ML	MnLe|ML12311a	Adapter protein complex	Miscellaneous	Adaptor complexes medium subunit family	Pfam			192	PF00928	Cargo_bd_muHD	Adap_comp_sub	Adaptor complexes medium subunit family
MM	MuMu|ENSMUSP00000043996	Adapter protein complex	Miscellaneous	Adapter protein complex	Pfam			151	PF01602	TPR	Adaptin_N	Adaptin N terminal region
MM	MuMu|ENSMUSP00000060437	Adapter protein complex	Miscellaneous	Adapter protein complex	Pfam			151	PF01602	TPR	Adaptin_N	Adaptin N terminal region
NV	NeVe|v1g124098	Adapter protein complex	Miscellaneous	Adapter protein complex	Pfam			151	PF01602	TPR	Adaptin_N	Adaptin N terminal region
SM	ScMa|Smp_138860	Adapter protein complex	Miscellaneous	Adapter protein complex	Pfam			151	PF01602	TPR	Adaptin_N	Adaptin N terminal region
SP	StPu|SPU_008449	Adapter protein complex	Miscellaneous	Adapter protein complex	Pfam			151	PF01602	TPR	Adaptin_N	Adaptin N terminal region
TA	TrAd|TriadP19420	Adapter protein complex	Miscellaneous	Adapter protein complex	Pfam			151	PF01602	TPR	Adaptin_N	Adaptin N terminal region
TA	TrAd|TriadP30877	Adapter protein complex	Miscellaneous	Adapter protein complex	Pfam			151	PF01602	TPR	Adaptin_N	Adaptin N terminal region
TA	TrAd|TriadP31186	Adapter protein complex	Miscellaneous	Adapter protein complex	Pfam			151	PF01602	TPR	Adaptin_N	Adaptin N terminal region
XT	XeTr|ENSXETP00000046873	Adapter protein complex	Miscellaneous	Adapter protein complex	Pfam			151	PF01602	TPR	Adaptin_N	Adaptin N terminal region
XT	XeTr|ENSXETP00000036064	Adapter protein complex	Miscellaneous	Adaptor complexes medium subunit family	Pfam			192	PF00928	Cargo_bd_muHD	Adap_comp_sub	Adaptor complexes medium subunit family
CO	CaOw|CAOG_01679T0	Adenosine/AMP deaminase N-terminal	Miscellaneous	Adenosine/AMP deaminase N-terminal	Pfam			1564	PF08451		A_deaminase_N	Adenosine/AMP deaminase N-terminal
DM	DrMe|FBpp0074956	Adenosine/AMP deaminase N-terminal	Miscellaneous	Adenosine/AMP deaminase N-terminal	Pfam			1564	PF08451		A_deaminase_N	Adenosine/AMP deaminase N-terminal
XT	XeTr|ENSXETP00000001921	Adenosine/AMP deaminase N-terminal	Miscellaneous	Adenosine/AMP deaminase N-terminal	Pfam			1564	PF08451		A_deaminase_N	Adenosine/AMP deaminase N-terminal
AM	ApMe|GB53926-PA	Adenovirus E3 region protein CR2	Miscellaneous	Adenovirus E3 region protein CR2	Pfam			440	PF02439		Adeno_E3_CR2	Adenovirus E3 region protein CR2
AP	ACYPI005357-PA	Adenovirus E3 region protein CR2	Miscellaneous	Adenovirus E3 region protein CR2	Pfam			440	PF02439		Adeno_E3_CR2	Adenovirus E3 region protein CR2
CG	EKC32225	Adenovirus E3 region protein CR2	Miscellaneous	Adenovirus E3 region protein CR2	Pfam			440	PF02439		Adeno_E3_CR2	Adenovirus E3 region protein CR2
CG	EKC35303	Adenovirus E3 region protein CR2	Miscellaneous	Adenovirus E3 region protein CR2	Pfam			440	PF02439		Adeno_E3_CR2	Adenovirus E3 region protein CR2
CG	EKC38769	Adenovirus E3 region protein CR2	Miscellaneous	Adenovirus E3 region protein CR2	Pfam			440	PF02439		Adeno_E3_CR2	Adenovirus E3 region protein CR2
CT	CaTe|203245	Adenovirus E3 region protein CR2	Miscellaneous	Adenovirus E3 region protein CR2	Pfam			440	PF02439		Adeno_E3_CR2	Adenovirus E3 region protein CR2
CT	CaTe|211415	Adenovirus E3 region protein CR2	Miscellaneous	Adenovirus E3 region protein CR2	Pfam			440	PF02439		Adeno_E3_CR2	Adenovirus E3 region protein CR2
DM	DrMe|FBpp0112077	Adenovirus E3 region protein CR2	Miscellaneous	Adenovirus E3 region protein CR2	Pfam			440	PF02439		Adeno_E3_CR2	Adenovirus E3 region protein CR2
DP	DaPu|98236	Adenovirus E3 region protein CR2	Miscellaneous	Adenovirus E3 region protein CR2	Pfam			440	PF02439		Adeno_E3_CR2	Adenovirus E3 region protein CR2
IL	Intos71931.1	Adenovirus E3 region protein CR2	Miscellaneous	Adenovirus E3 region protein CR2	Pfam			440	PF02439		Adeno_E3_CR2	Adenovirus E3 region protein CR2
LA	LiAn|g13442.t1	Adenovirus E3 region protein CR2	Miscellaneous	Adenovirus E3 region protein CR2	Pfam			440	PF02439		Adeno_E3_CR2	Adenovirus E3 region protein CR2
LA	LiAn|g16563.t1	Adenovirus E3 region protein CR2	Miscellaneous	Adenovirus E3 region protein CR2	Pfam			440	PF02439		Adeno_E3_CR2	Adenovirus E3 region protein CR2
LA	LiAn|g19476.t1	Adenovirus E3 region protein CR2	Miscellaneous	Adenovirus E3 region protein CR2	Pfam			440	PF02439		Adeno_E3_CR2	Adenovirus E3 region protein CR2
LA	LiAn|g3523.t1	Adenovirus E3 region protein CR2	Miscellaneous	Adenovirus E3 region protein CR2	Pfam			440	PF02439		Adeno_E3_CR2	Adenovirus E3 region protein CR2
LG	LoGi|159051	Adenovirus E3 region protein CR2	Miscellaneous	Adenovirus E3 region protein CR2	Pfam			440	PF02439		Adeno_E3_CR2	Adenovirus E3 region protein CR2
LG	LoGi|164173	Adenovirus E3 region protein CR2	Miscellaneous	Adenovirus E3 region protein CR2	Pfam			440	PF02439		Adeno_E3_CR2	Adenovirus E3 region protein CR2
LG	LoGi|235814	Adenovirus E3 region protein CR2	Miscellaneous	Adenovirus E3 region protein CR2	Pfam			440	PF02439		Adeno_E3_CR2	Adenovirus E3 region protein CR2
SP	StPu|SPU_019456	Adenovirus E3 region protein CR2	Miscellaneous	Adenovirus E3 region protein CR2	Pfam			440	PF02439		Adeno_E3_CR2	Adenovirus E3 region protein CR2
HS	HoSa|Q0VDE8	Adipogenin	Miscellaneous	Adipogenin	Pfam			2008	PF15202		Adipogenin	Adipogenin
MM	MuMu|ENSMUSP00000051732	Adipogenin	Miscellaneous	Adipogenin	Pfam			2008	PF15202		Adipogenin	Adipogenin
AM	ApMe|GB50275-PA	Adiponectin receptors	Receptors	Adiponectin receptors				452	PF03006	GPCR_A	HlyIII	Haemolysin-III related
AM	ApMe|GB50457-PA	Adiponectin receptors	Receptors	Adiponectin receptors				452	PF03006	GPCR_A	HlyIII	Haemolysin-III related
AM	ApMe|GB54684-PA	Adiponectin receptors	Receptors	Adiponectin receptors				452	PF03006	GPCR_A	HlyIII	Haemolysin-III related
AM	ApMe|GB55098-PA	Adiponectin receptors	Receptors	Adiponectin receptors				452	PF03006	GPCR_A	HlyIII	Haemolysin-III related
AP	ACYPI000499-PA	Adiponectin receptors	Receptors	Adiponectin receptors				452	PF03006	GPCR_A	HlyIII	Haemolysin-III related
AP	ACYPI001921-PA	Adiponectin receptors	Receptors	Adiponectin receptors				452	PF03006	GPCR_A	HlyIII	Haemolysin-III related
AQ	AmQu|PAC:15720912	Adiponectin receptors	Receptors	Adiponectin receptors				452	PF03006	GPCR_A	HlyIII	Haemolysin-III related
AQ	AmQu|PAC:15725290	Adiponectin receptors	Receptors	Adiponectin receptors				452	PF03006	GPCR_A	HlyIII	Haemolysin-III related
AQ	AmQu|PAC:15725291	Adiponectin receptors	Receptors	Adiponectin receptors				452	PF03006	GPCR_A	HlyIII	Haemolysin-III related
AQ	AmQu|PAC:15728345	Adiponectin receptors	Receptors	Adiponectin receptors				452	PF03006	GPCR_A	HlyIII	Haemolysin-III related
AQ	AmQu|PAC:15728495	Adiponectin receptors	Receptors	Adiponectin receptors				452	PF03006	GPCR_A	HlyIII	Haemolysin-III related
CE	CaEn|C43G2.1a	Adiponectin receptors	Receptors	Adiponectin receptors				452	PF03006	GPCR_A	HlyIII	Haemolysin-III related
CE	CaEn|K11C4.2	Adiponectin receptors	Receptors	Adiponectin receptors				452	PF03006	GPCR_A	HlyIII	Haemolysin-III related
CE	CaEn|Y32H12A.5	Adiponectin receptors	Receptors	Adiponectin receptors				452	PF03006	GPCR_A	HlyIII	Haemolysin-III related
CE	CaEn|Y67A10A.8a	Adiponectin receptors	Receptors	Adiponectin receptors				452	PF03006	GPCR_A	HlyIII	Haemolysin-III related
CE	CaEn|Y71G12B.23a	Adiponectin receptors	Receptors	Adiponectin receptors				452	PF03006	GPCR_A	HlyIII	Haemolysin-III related
CG	EKC19679	Adiponectin receptors	Receptors	Adiponectin receptors				452	PF03006	GPCR_A	HlyIII	Haemolysin-III related
CG	EKC26999	Adiponectin receptors	Receptors	Adiponectin receptors				452	PF03006	GPCR_A	HlyIII	Haemolysin-III related
CG	EKC27000	Adiponectin receptors	Receptors	Adiponectin receptors				452	PF03006	GPCR_A	HlyIII	Haemolysin-III related
CG	EKC30924	Adiponectin receptors	Receptors	Adiponectin receptors				452	PF03006	GPCR_A	HlyIII	Haemolysin-III related
CG	EKC31265	Adiponectin receptors	Receptors	Adiponectin receptors				452	PF03006	GPCR_A	HlyIII	Haemolysin-III related
CG	EKC34832	Adiponectin receptors	Receptors	Adiponectin receptors				452	PF03006	GPCR_A	HlyIII	Haemolysin-III related
CG	EKC40855	Adiponectin receptors	Receptors	Adiponectin receptors				452	PF03006	GPCR_A	HlyIII	Haemolysin-III related
CG	EKC41258	Adiponectin receptors	Receptors	Adiponectin receptors				452	PF03006	GPCR_A	HlyIII	Haemolysin-III related
CG	EKC42528	Adiponectin receptors	Receptors	Adiponectin receptors				452	PF03006	GPCR_A	HlyIII	Haemolysin-III related
CI	CiIn|ENSCINP00000008980	Adiponectin receptors	Receptors	Adiponectin receptors				452	PF03006	GPCR_A	HlyIII	Haemolysin-III related
CI	CiIn|ENSCINP00000022717	Adiponectin receptors	Receptors	Adiponectin receptors				452	PF03006	GPCR_A	HlyIII	Haemolysin-III related
CI	CiIn|ENSCINP00000023159	Adiponectin receptors	Receptors	Adiponectin receptors				452	PF03006	GPCR_A	HlyIII	Haemolysin-III related
CI	CiIn|ENSCINP00000027513	Adiponectin receptors	Receptors	Adiponectin receptors				452	PF03006	GPCR_A	HlyIII	Haemolysin-III related
CI	CiIn|ENSCINP00000028079	Adiponectin receptors	Receptors	Adiponectin receptors				452	PF03006	GPCR_A	HlyIII	Haemolysin-III related
CI	CiIn|ENSCINP00000033196	Adiponectin receptors	Receptors	Adiponectin receptors				452	PF03006	GPCR_A	HlyIII	Haemolysin-III related
CI	CiIn|ENSCINP00000033522	Adiponectin receptors	Receptors	Adiponectin receptors				452	PF03006	GPCR_A	HlyIII	Haemolysin-III related
CI	CiIn|ENSCINP00000033876	Adiponectin receptors	Receptors	Adiponectin receptors				452	PF03006	GPCR_A	HlyIII	Haemolysin-III related
CO	CaOw|CAOG_01665T0	Adiponectin receptors	Receptors	Adiponectin receptors				452	PF03006	GPCR_A	HlyIII	Haemolysin-III related
CO	CaOw|CAOG_03266T0	Adiponectin receptors	Receptors	Adiponectin receptors				452	PF03006	GPCR_A	HlyIII	Haemolysin-III related
CO	CaOw|CAOG_05158T0	Adiponectin receptors	Receptors	Adiponectin receptors				452	PF03006	GPCR_A	HlyIII	Haemolysin-III related
CO	CaOw|CAOG_05851T0	Adiponectin receptors	Receptors	Adiponectin receptors				452	PF03006	GPCR_A	HlyIII	Haemolysin-III related
CO	CaOw|CAOG_06969T0	Adiponectin receptors	Receptors	Adiponectin receptors				452	PF03006	GPCR_A	HlyIII	Haemolysin-III related
CO	CaOw|CAOG_08810T0	Adiponectin receptors	Receptors	Adiponectin receptors				452	PF03006	GPCR_A	HlyIII	Haemolysin-III related
CT	CaTe|103195	Adiponectin receptors	Receptors	Adiponectin receptors				452	PF03006	GPCR_A	HlyIII	Haemolysin-III related
CT	CaTe|126366	Adiponectin receptors	Receptors	Adiponectin receptors				452	PF03006	GPCR_A	HlyIII	Haemolysin-III related
CT	CaTe|131189	Adiponectin receptors	Receptors	Adiponectin receptors				452	PF03006	GPCR_A	HlyIII	Haemolysin-III related
CT	CaTe|138960	Adiponectin receptors	Receptors	Adiponectin receptors				452	PF03006	GPCR_A	HlyIII	Haemolysin-III related
CT	CaTe|142052	Adiponectin receptors	Receptors	Adiponectin receptors				452	PF03006	GPCR_A	HlyIII	Haemolysin-III related
CT	CaTe|159890	Adiponectin receptors	Receptors	Adiponectin receptors				452	PF03006	GPCR_A	HlyIII	Haemolysin-III related
CT	CaTe|171006	Adiponectin receptors	Receptors	Adiponectin receptors				452	PF03006	GPCR_A	HlyIII	Haemolysin-III related
CT	CaTe|195586	Adiponectin receptors	Receptors	Adiponectin receptors				452	PF03006	GPCR_A	HlyIII	Haemolysin-III related
CT	CaTe|222674	Adiponectin receptors	Receptors	Adiponectin receptors				452	PF03006	GPCR_A	HlyIII	Haemolysin-III related
CT	CaTe|89889	Adiponectin receptors	Receptors	Adiponectin receptors				452	PF03006	GPCR_A	HlyIII	Haemolysin-III related
DM	DrMe|FBpp0070979	Adiponectin receptors	Receptors	Adiponectin receptors				452	PF03006	GPCR_A	HlyIII	Haemolysin-III related
DM	DrMe|FBpp0082478	Adiponectin receptors	Receptors	Adiponectin receptors				452	PF03006	GPCR_A	HlyIII	Haemolysin-III related
DM	DrMe|FBpp0083675	Adiponectin receptors	Receptors	Adiponectin receptors				452	PF03006	GPCR_A	HlyIII	Haemolysin-III related
DM	DrMe|FBpp0303334	Adiponectin receptors	Receptors	Adiponectin receptors				452	PF03006	GPCR_A	HlyIII	Haemolysin-III related
DP	DaPu|116103	Adiponectin receptors	Receptors	Adiponectin receptors				452	PF03006	GPCR_A	HlyIII	Haemolysin-III related
DP	DaPu|196031	Adiponectin receptors	Receptors	Adiponectin receptors				452	PF03006	GPCR_A	HlyIII	Haemolysin-III related
DP	DaPu|243559	Adiponectin receptors	Receptors	Adiponectin receptors				452	PF03006	GPCR_A	HlyIII	Haemolysin-III related
DP	DaPu|306546	Adiponectin receptors	Receptors	Adiponectin receptors				452	PF03006	GPCR_A	HlyIII	Haemolysin-III related
DP	DaPu|310133	Adiponectin receptors	Receptors	Adiponectin receptors				452	PF03006	GPCR_A	HlyIII	Haemolysin-III related
DP	DaPu|52013	Adiponectin receptors	Receptors	Adiponectin receptors				452	PF03006	GPCR_A	HlyIII	Haemolysin-III related
DR	DaRe|ENSDARP00000018618	Adiponectin receptors	Receptors	Adiponectin receptors				452	PF03006	GPCR_A	HlyIII	Haemolysin-III related
DR	DaRe|ENSDARP00000059116	Adiponectin receptors	Receptors	Adiponectin receptors				452	PF03006	GPCR_A	HlyIII	Haemolysin-III related
DR	DaRe|ENSDARP00000060310	Adiponectin receptors	Receptors	Adiponectin receptors				452	PF03006	GPCR_A	HlyIII	Haemolysin-III related
DR	DaRe|ENSDARP00000062681	Adiponectin receptors	Receptors	Adiponectin receptors				452	PF03006	GPCR_A	HlyIII	Haemolysin-III related
DR	DaRe|ENSDARP00000069075	Adiponectin receptors	Receptors	Adiponectin receptors				452	PF03006	GPCR_A	HlyIII	Haemolysin-III related
DR	DaRe|ENSDARP00000098305	Adiponectin receptors	Receptors	Adiponectin receptors				452	PF03006	GPCR_A	HlyIII	Haemolysin-III related
DR	DaRe|ENSDARP00000100188	Adiponectin receptors	Receptors	Adiponectin receptors				452	PF03006	GPCR_A	HlyIII	Haemolysin-III related
DR	DaRe|ENSDARP00000107681	Adiponectin receptors	Receptors	Adiponectin receptors				452	PF03006	GPCR_A	HlyIII	Haemolysin-III related
DR	DaRe|ENSDARP00000112552	Adiponectin receptors	Receptors	Adiponectin receptors				452	PF03006	GPCR_A	HlyIII	Haemolysin-III related
DR	DaRe|ENSDARP00000114440	Adiponectin receptors	Receptors	Adiponectin receptors				452	PF03006	GPCR_A	HlyIII	Haemolysin-III related
DR	DaRe|ENSDARP00000115268	Adiponectin receptors	Receptors	Adiponectin receptors				452	PF03006	GPCR_A	HlyIII	Haemolysin-III related
DR	DaRe|ENSDARP00000118078	Adiponectin receptors	Receptors	Adiponectin receptors				452	PF03006	GPCR_A	HlyIII	Haemolysin-III related
DR	DaRe|ENSDARP00000119996	Adiponectin receptors	Receptors	Adiponectin receptors				452	PF03006	GPCR_A	HlyIII	Haemolysin-III related
DR	DaRe|ENSDARP00000127528	Adiponectin receptors	Receptors	Adiponectin receptors				452	PF03006	GPCR_A	HlyIII	Haemolysin-III related
DR	DaRe|ENSDARP00000129962	Adiponectin receptors	Receptors	Adiponectin receptors				452	PF03006	GPCR_A	HlyIII	Haemolysin-III related
DR	DaRe|ENSDARP00000132321	Adiponectin receptors	Receptors	Adiponectin receptors				452	PF03006	GPCR_A	HlyIII	Haemolysin-III related
DR	DaRe|ENSDARP00000136493	Adiponectin receptors	Receptors	Adiponectin receptors				452	PF03006	GPCR_A	HlyIII	Haemolysin-III related
GG	GaGa|ENSGALP00000000131	Adiponectin receptors	Receptors	Adiponectin receptors				452	PF03006	GPCR_A	HlyIII	Haemolysin-III related
GG	GaGa|ENSGALP00000004856	Adiponectin receptors	Receptors	Adiponectin receptors				452	PF03006	GPCR_A	HlyIII	Haemolysin-III related
GG	GaGa|ENSGALP00000007203	Adiponectin receptors	Receptors	Adiponectin receptors				452	PF03006	GPCR_A	HlyIII	Haemolysin-III related
GG	GaGa|ENSGALP00000015740	Adiponectin receptors	Receptors	Adiponectin receptors				452	PF03006	GPCR_A	HlyIII	Haemolysin-III related
GG	GaGa|ENSGALP00000017674	Adiponectin receptors	Receptors	Adiponectin receptors				452	PF03006	GPCR_A	HlyIII	Haemolysin-III related
GG	GaGa|ENSGALP00000026856	Adiponectin receptors	Receptors	Adiponectin receptors				452	PF03006	GPCR_A	HlyIII	Haemolysin-III related
GG	GaGa|ENSGALP00000036715	Adiponectin receptors	Receptors	Adiponectin receptors				452	PF03006	GPCR_A	HlyIII	Haemolysin-III related
HS	HoSa|Q15546	Adiponectin receptors	Receptors	Adiponectin receptors				452	PF03006	GPCR_A	HlyIII	Haemolysin-III related
HS	HoSa|Q6TCH4	Adiponectin receptors	Receptors	Adiponectin receptors				452	PF03006	GPCR_A	HlyIII	Haemolysin-III related
HS	HoSa|Q6TCH7	Adiponectin receptors	Receptors	Adiponectin receptors				452	PF03006	GPCR_A	HlyIII	Haemolysin-III related
HS	HoSa|Q6ZVX9	Adiponectin receptors	Receptors	Adiponectin receptors				452	PF03006	GPCR_A	HlyIII	Haemolysin-III related
HS	HoSa|Q86V24	Adiponectin receptors	Receptors	Adiponectin receptors				452	PF03006	GPCR_A	HlyIII	Haemolysin-III related
HS	HoSa|Q86WK9	Adiponectin receptors	Receptors	Adiponectin receptors				452	PF03006	GPCR_A	HlyIII	Haemolysin-III related
HS	HoSa|Q8IY49	Adiponectin receptors	Receptors	Adiponectin receptors				452	PF03006	GPCR_A	HlyIII	Haemolysin-III related
HS	HoSa|Q8N4S7	Adiponectin receptors	Receptors	Adiponectin receptors				452	PF03006	GPCR_A	HlyIII	Haemolysin-III related
HS	HoSa|Q8TEZ7	Adiponectin receptors	Receptors	Adiponectin receptors				452	PF03006	GPCR_A	HlyIII	Haemolysin-III related
HS	HoSa|Q96A54	Adiponectin receptors	Receptors	Adiponectin receptors				452	PF03006	GPCR_A	HlyIII	Haemolysin-III related
HS	HoSa|Q9NXK6	Adiponectin receptors	Receptors	Adiponectin receptors				452	PF03006	GPCR_A	HlyIII	Haemolysin-III related
IL	Intos64532.1	Adiponectin receptors	Receptors	Adiponectin receptors				452	PF03006	GPCR_A	HlyIII	Haemolysin-III related
IL	Intos65116.1	Adiponectin receptors	Receptors	Adiponectin receptors				452	PF03006	GPCR_A	HlyIII	Haemolysin-III related
IL	Intos65498.1	Adiponectin receptors	Receptors	Adiponectin receptors				452	PF03006	GPCR_A	HlyIII	Haemolysin-III related
IL	Intos65499.1	Adiponectin receptors	Receptors	Adiponectin receptors				452	PF03006	GPCR_A	HlyIII	Haemolysin-III related
LA	LiAn|g10286.t1	Adiponectin receptors	Receptors	Adiponectin receptors				452	PF03006	GPCR_A	HlyIII	Haemolysin-III related
LA	LiAn|g2540.t1	Adiponectin receptors	Receptors	Adiponectin receptors				452	PF03006	GPCR_A	HlyIII	Haemolysin-III related
LA	LiAn|g25934.t1	Adiponectin receptors	Receptors	Adiponectin receptors				452	PF03006	GPCR_A	HlyIII	Haemolysin-III related
LA	LiAn|g5103.t1	Adiponectin receptors	Receptors	Adiponectin receptors				452	PF03006	GPCR_A	HlyIII	Haemolysin-III related
LA	LiAn|g6069.t1	Adiponectin receptors	Receptors	Adiponectin receptors				452	PF03006	GPCR_A	HlyIII	Haemolysin-III related
LG	LoGi|124171	Adiponectin receptors	Receptors	Adiponectin receptors				452	PF03006	GPCR_A	HlyIII	Haemolysin-III related
LG	LoGi|137083	Adiponectin receptors	Receptors	Adiponectin receptors				452	PF03006	GPCR_A	HlyIII	Haemolysin-III related
LG	LoGi|144778	Adiponectin receptors	Receptors	Adiponectin receptors				452	PF03006	GPCR_A	HlyIII	Haemolysin-III related
LG	LoGi|189606	Adiponectin receptors	Receptors	Adiponectin receptors				452	PF03006	GPCR_A	HlyIII	Haemolysin-III related
LG	LoGi|223258	Adiponectin receptors	Receptors	Adiponectin receptors				452	PF03006	GPCR_A	HlyIII	Haemolysin-III related
LG	LoGi|230242	Adiponectin receptors	Receptors	Adiponectin receptors				452	PF03006	GPCR_A	HlyIII	Haemolysin-III related
LG	LoGi|65957	Adiponectin receptors	Receptors	Adiponectin receptors				452	PF03006	GPCR_A	HlyIII	Haemolysin-III related
LG	LoGi|74595	Adiponectin receptors	Receptors	Adiponectin receptors				452	PF03006	GPCR_A	HlyIII	Haemolysin-III related
MB	MoBr|1642|gw1.2.388.1	Adiponectin receptors	Receptors	Adiponectin receptors				452	PF03006	GPCR_A	HlyIII	Haemolysin-III related
ML	MnLe|ML496510a	Adiponectin receptors	Receptors	Adiponectin receptors				452	PF03006	GPCR_A	HlyIII	Haemolysin-III related
MM	MuMu|ENSMUSP00000004050	Adiponectin receptors	Receptors	Adiponectin receptors				452	PF03006	GPCR_A	HlyIII	Haemolysin-III related
MM	MuMu|ENSMUSP00000024702	Adiponectin receptors	Receptors	Adiponectin receptors				452	PF03006	GPCR_A	HlyIII	Haemolysin-III related
MM	MuMu|ENSMUSP00000027727	Adiponectin receptors	Receptors	Adiponectin receptors				452	PF03006	GPCR_A	HlyIII	Haemolysin-III related
MM	MuMu|ENSMUSP00000032272	Adiponectin receptors	Receptors	Adiponectin receptors				452	PF03006	GPCR_A	HlyIII	Haemolysin-III related
MM	MuMu|ENSMUSP00000034817	Adiponectin receptors	Receptors	Adiponectin receptors				452	PF03006	GPCR_A	HlyIII	Haemolysin-III related
MM	MuMu|ENSMUSP00000039357	Adiponectin receptors	Receptors	Adiponectin receptors				452	PF03006	GPCR_A	HlyIII	Haemolysin-III related
MM	MuMu|ENSMUSP00000069324	Adiponectin receptors	Receptors	Adiponectin receptors				452	PF03006	GPCR_A	HlyIII	Haemolysin-III related
MM	MuMu|ENSMUSP00000078547	Adiponectin receptors	Receptors	Adiponectin receptors				452	PF03006	GPCR_A	HlyIII	Haemolysin-III related
MM	MuMu|ENSMUSP00000080240	Adiponectin receptors	Receptors	Adiponectin receptors				452	PF03006	GPCR_A	HlyIII	Haemolysin-III related
MM	MuMu|ENSMUSP00000114166	Adiponectin receptors	Receptors	Adiponectin receptors				452	PF03006	GPCR_A	HlyIII	Haemolysin-III related
MM	MuMu|ENSMUSP00000141054	Adiponectin receptors	Receptors	Adiponectin receptors				452	PF03006	GPCR_A	HlyIII	Haemolysin-III related
NV	NeVe|v1g120099	Adiponectin receptors	Receptors	Adiponectin receptors				452	PF03006	GPCR_A	HlyIII	Haemolysin-III related
NV	NeVe|v1g157700	Adiponectin receptors	Receptors	Adiponectin receptors				452	PF03006	GPCR_A	HlyIII	Haemolysin-III related
NV	NeVe|v1g157704	Adiponectin receptors	Receptors	Adiponectin receptors				452	PF03006	GPCR_A	HlyIII	Haemolysin-III related
NV	NeVe|v1g157764	Adiponectin receptors	Receptors	Adiponectin receptors				452	PF03006	GPCR_A	HlyIII	Haemolysin-III related
NV	NeVe|v1g1638	Adiponectin receptors	Receptors	Adiponectin receptors				452	PF03006	GPCR_A	HlyIII	Haemolysin-III related
NV	NeVe|v1g171367	Adiponectin receptors	Receptors	Adiponectin receptors				452	PF03006	GPCR_A	HlyIII	Haemolysin-III related
NV	NeVe|v1g188749	Adiponectin receptors	Receptors	Adiponectin receptors				452	PF03006	GPCR_A	HlyIII	Haemolysin-III related
NV	NeVe|v1g200577	Adiponectin receptors	Receptors	Adiponectin receptors				452	PF03006	GPCR_A	HlyIII	Haemolysin-III related
NV	NeVe|v1g206554	Adiponectin receptors	Receptors	Adiponectin receptors				452	PF03006	GPCR_A	HlyIII	Haemolysin-III related
NV	NeVe|v1g223823	Adiponectin receptors	Receptors	Adiponectin receptors				452	PF03006	GPCR_A	HlyIII	Haemolysin-III related
NV	NeVe|v1g227246	Adiponectin receptors	Receptors	Adiponectin receptors				452	PF03006	GPCR_A	HlyIII	Haemolysin-III related
NV	NeVe|v1g230357	Adiponectin receptors	Receptors	Adiponectin receptors				452	PF03006	GPCR_A	HlyIII	Haemolysin-III related
SM	ScMa|Smp_045410	Adiponectin receptors	Receptors	Adiponectin receptors				452	PF03006	GPCR_A	HlyIII	Haemolysin-III related
SM	ScMa|Smp_045420	Adiponectin receptors	Receptors	Adiponectin receptors				452	PF03006	GPCR_A	HlyIII	Haemolysin-III related
SM	ScMa|Smp_057130	Adiponectin receptors	Receptors	Adiponectin receptors				452	PF03006	GPCR_A	HlyIII	Haemolysin-III related
SM	ScMa|Smp_086190	Adiponectin receptors	Receptors	Adiponectin receptors				452	PF03006	GPCR_A	HlyIII	Haemolysin-III related
SP	StPu|SPU_001758	Adiponectin receptors	Receptors	Adiponectin receptors				452	PF03006	GPCR_A	HlyIII	Haemolysin-III related
SP	StPu|SPU_004548	Adiponectin receptors	Receptors	Adiponectin receptors				452	PF03006	GPCR_A	HlyIII	Haemolysin-III related
SP	StPu|SPU_010384	Adiponectin receptors	Receptors	Adiponectin receptors				452	PF03006	GPCR_A	HlyIII	Haemolysin-III related
SP	StPu|SPU_010866	Adiponectin receptors	Receptors	Adiponectin receptors				452	PF03006	GPCR_A	HlyIII	Haemolysin-III related
SP	StPu|SPU_028638	Adiponectin receptors	Receptors	Adiponectin receptors				452	PF03006	GPCR_A	HlyIII	Haemolysin-III related
TA	TrAd|TriadP15474	Adiponectin receptors	Receptors	Adiponectin receptors				452	PF03006	GPCR_A	HlyIII	Haemolysin-III related
TA	TrAd|TriadP20060	Adiponectin receptors	Receptors	Adiponectin receptors				452	PF03006	GPCR_A	HlyIII	Haemolysin-III related
TA	TrAd|TriadP32617	Adiponectin receptors	Receptors	Adiponectin receptors				452	PF03006	GPCR_A	HlyIII	Haemolysin-III related
TA	TrAd|TriadP51941	Adiponectin receptors	Receptors	Adiponectin receptors				452	PF03006	GPCR_A	HlyIII	Haemolysin-III related
TA	TrAd|TriadP53109	Adiponectin receptors	Receptors	Adiponectin receptors				452	PF03006	GPCR_A	HlyIII	Haemolysin-III related
TA	TrAd|TriadP57064	Adiponectin receptors	Receptors	Adiponectin receptors				452	PF03006	GPCR_A	HlyIII	Haemolysin-III related
TA	TrAd|TriadP61447	Adiponectin receptors	Receptors	Adiponectin receptors				452	PF03006	GPCR_A	HlyIII	Haemolysin-III related
XT	XeTr|ENSXETP00000001446	Adiponectin receptors	Receptors	Adiponectin receptors				452	PF03006	GPCR_A	HlyIII	Haemolysin-III related
XT	XeTr|ENSXETP00000005544	Adiponectin receptors	Receptors	Adiponectin receptors				452	PF03006	GPCR_A	HlyIII	Haemolysin-III related
XT	XeTr|ENSXETP00000009385	Adiponectin receptors	Receptors	Adiponectin receptors				452	PF03006	GPCR_A	HlyIII	Haemolysin-III related
XT	XeTr|ENSXETP00000017095	Adiponectin receptors	Receptors	Adiponectin receptors				452	PF03006	GPCR_A	HlyIII	Haemolysin-III related
XT	XeTr|ENSXETP00000017468	Adiponectin receptors	Receptors	Adiponectin receptors				452	PF03006	GPCR_A	HlyIII	Haemolysin-III related
XT	XeTr|ENSXETP00000020724	Adiponectin receptors	Receptors	Adiponectin receptors				452	PF03006	GPCR_A	HlyIII	Haemolysin-III related
XT	XeTr|ENSXETP00000022080	Adiponectin receptors	Receptors	Adiponectin receptors				452	PF03006	GPCR_A	HlyIII	Haemolysin-III related
XT	XeTr|ENSXETP00000039783	Adiponectin receptors	Receptors	Adiponectin receptors				452	PF03006	GPCR_A	HlyIII	Haemolysin-III related
XT	XeTr|ENSXETP00000061586	Adiponectin receptors	Receptors	Adiponectin receptors				452	PF03006	GPCR_A	HlyIII	Haemolysin-III related
MB	MoBr|38318|estExt_fgenesh1_pg.C_230046	ADP-ribosyltransferase exoenzyme	Miscellaneous	ADP-ribosyltransferase exoenzyme	Pfam			1110	PF03496	ADP-ribosyl	ADPrib_exo_Tox	ADP-ribosyltransferase exoenzyme
GG	GaGa|ENSGALP00000003505	Agouti protein	Miscellaneous	Agouti protein	Pfam			1282	PF05039	Omega_toxin	Agouti	Agouti protein
GG	GaGa|ENSGALP00000040721	Agouti protein	Miscellaneous	Agouti protein	Pfam			1282	PF05039	Omega_toxin	Agouti	Agouti protein
AQ	AmQu|PAC:15724591	AhpC/TSA antioxidant enzyme	Miscellaneous	AhpC/TSA antioxidant enzyme			2603
CG	EKC37455	AhpC/TSA antioxidant enzyme	Miscellaneous	AhpC/TSA antioxidant enzyme			2603
DR	DaRe|ENSDARP00000115912	AhpC/TSA antioxidant enzyme	Miscellaneous	AhpC/TSA antioxidant enzyme			2603
HS	HoSa|Q9BRX8	AhpC/TSA antioxidant enzyme	Miscellaneous	AhpC/TSA antioxidant enzyme			2603
MM	MuMu|ENSMUSP00000112377	AhpC/TSA antioxidant enzyme	Miscellaneous	AhpC/TSA antioxidant enzyme			2603
SP	StPu|SPU_017923	AhpC/TSA antioxidant enzyme	Miscellaneous	AhpC/TSA antioxidant enzyme			2603
XT	XeTr|ENSXETP00000007618	AhpC/TSA antioxidant enzyme	Miscellaneous	AhpC/TSA antioxidant enzyme			2603
AM	ApMe|GB40570-PA	AI-2E family transporter	Miscellaneous	AI-2E family transporter	Pfam			401	PF01594		AI-2E_transport	AI-2E family transporter
AM	ApMe|GB42023-PA	AI-2E family transporter	Miscellaneous	AI-2E family transporter	Pfam			401	PF01594		AI-2E_transport	AI-2E family transporter
AQ	AmQu|PAC:15722642	AI-2E family transporter	Miscellaneous	AI-2E family transporter	Pfam			401	PF01594		AI-2E_transport	AI-2E family transporter
CE	CaEn|M01F1.4b	AI-2E family transporter	Miscellaneous	AI-2E family transporter	Pfam			401	PF01594		AI-2E_transport	AI-2E family transporter
CG	EKC40851	AI-2E family transporter	Miscellaneous	AI-2E family transporter	Pfam			401	PF01594		AI-2E_transport	AI-2E family transporter
CI	CiIn|ENSCINP00000030654	AI-2E family transporter	Miscellaneous	AI-2E family transporter	Pfam			401	PF01594		AI-2E_transport	AI-2E family transporter
CO	CaOw|CAOG_05155T0	AI-2E family transporter	Miscellaneous	AI-2E family transporter	Pfam			401	PF01594		AI-2E_transport	AI-2E family transporter
CT	CaTe|127454	AI-2E family transporter	Miscellaneous	AI-2E family transporter	Pfam			401	PF01594		AI-2E_transport	AI-2E family transporter
CT	CaTe|153241	AI-2E family transporter	Miscellaneous	AI-2E family transporter	Pfam			401	PF01594		AI-2E_transport	AI-2E family transporter
DM	DrMe|FBpp0300419	AI-2E family transporter	Miscellaneous	AI-2E family transporter	Pfam			401	PF01594		AI-2E_transport	AI-2E family transporter
DP	DaPu|308213	AI-2E family transporter	Miscellaneous	AI-2E family transporter	Pfam			401	PF01594		AI-2E_transport	AI-2E family transporter
DR	DaRe|ENSDARP00000094183	AI-2E family transporter	Miscellaneous	AI-2E family transporter	Pfam			401	PF01594		AI-2E_transport	AI-2E family transporter
GG	GaGa|ENSGALP00000021416	AI-2E family transporter	Miscellaneous	AI-2E family transporter	Pfam			401	PF01594		AI-2E_transport	AI-2E family transporter
HS	HoSa|Q9H330	AI-2E family transporter	Miscellaneous	AI-2E family transporter	Pfam			401	PF01594		AI-2E_transport	AI-2E family transporter
IL	Intos65096.1	AI-2E family transporter	Miscellaneous	AI-2E family transporter	Pfam			401	PF01594		AI-2E_transport	AI-2E family transporter
IL	Intos68662.1	AI-2E family transporter	Miscellaneous	AI-2E family transporter	Pfam			401	PF01594		AI-2E_transport	AI-2E family transporter
LA	LiAn|g18533.t1	AI-2E family transporter	Miscellaneous	AI-2E family transporter	Pfam			401	PF01594		AI-2E_transport	AI-2E family transporter
LA	LiAn|g18534.t1	AI-2E family transporter	Miscellaneous	AI-2E family transporter	Pfam			401	PF01594		AI-2E_transport	AI-2E family transporter
LA	LiAn|g26970.t1	AI-2E family transporter	Miscellaneous	AI-2E family transporter	Pfam			401	PF01594		AI-2E_transport	AI-2E family transporter
LG	LoGi|234712	AI-2E family transporter	Miscellaneous	AI-2E family transporter	Pfam			401	PF01594		AI-2E_transport	AI-2E family transporter
MB	MoBr|30115|fgenesh2_pg.scaffold_43000047	AI-2E family transporter	Miscellaneous	AI-2E family transporter	Pfam			401	PF01594		AI-2E_transport	AI-2E family transporter
ML	MnLe|ML014813a	AI-2E family transporter	Miscellaneous	AI-2E family transporter	Pfam			401	PF01594		AI-2E_transport	AI-2E family transporter
MM	MuMu|ENSMUSP00000103234	AI-2E family transporter	Miscellaneous	AI-2E family transporter	Pfam			401	PF01594		AI-2E_transport	AI-2E family transporter
NV	NeVe|v1g20609	AI-2E family transporter	Miscellaneous	AI-2E family transporter	Pfam			401	PF01594		AI-2E_transport	AI-2E family transporter
NV	NeVe|v1g224305	AI-2E family transporter	Miscellaneous	AI-2E family transporter	Pfam			401	PF01594		AI-2E_transport	AI-2E family transporter
SM	ScMa|Smp_173620	AI-2E family transporter	Miscellaneous	AI-2E family transporter	Pfam			401	PF01594		AI-2E_transport	AI-2E family transporter
SP	StPu|SPU_028006	AI-2E family transporter	Miscellaneous	AI-2E family transporter	Pfam			401	PF01594		AI-2E_transport	AI-2E family transporter
SP	StPu|SPU_028918	AI-2E family transporter	Miscellaneous	AI-2E family transporter	Pfam			401	PF01594		AI-2E_transport	AI-2E family transporter
TA	TrAd|TriadP33619	AI-2E family transporter	Miscellaneous	AI-2E family transporter	Pfam			401	PF01594		AI-2E_transport	AI-2E family transporter
XT	XeTr|ENSXETP00000063112	AI-2E family transporter	Miscellaneous	AI-2E family transporter	Pfam			401	PF01594		AI-2E_transport	AI-2E family transporter
CO	CaOw|CAOG_06187T0	alpha-glycerophosphate oxidase	Miscellaneous	C-terminal domain of alpha-glycerophosphate oxidase	Pfam			2162	PF16901		DAO_C	C-terminal domain of alpha-glycerophosphate oxidase
DP	DaPu|187868	alpha-glycerophosphate oxidase	Miscellaneous	C-terminal domain of alpha-glycerophosphate oxidase	Pfam			2162	PF16901		DAO_C	C-terminal domain of alpha-glycerophosphate oxidase
DP	DaPu|330721	alpha-glycerophosphate oxidase	Miscellaneous	C-terminal domain of alpha-glycerophosphate oxidase	Pfam			2162	PF16901		DAO_C	C-terminal domain of alpha-glycerophosphate oxidase
SM	ScMa|Smp_025410	alpha-glycerophosphate oxidase	Miscellaneous	C-terminal domain of alpha-glycerophosphate oxidase	Pfam			2162	PF16901		DAO_C	C-terminal domain of alpha-glycerophosphate oxidase
SP	StPu|SPU_005863	alpha-glycerophosphate oxidase	Miscellaneous	C-terminal domain of alpha-glycerophosphate oxidase	Pfam			2162	PF16901		DAO_C	C-terminal domain of alpha-glycerophosphate oxidase
XT	XeTr|ENSXETP00000061378	alpha-glycerophosphate oxidase	Miscellaneous	C-terminal domain of alpha-glycerophosphate oxidase	Pfam			2162	PF16901		DAO_C	C-terminal domain of alpha-glycerophosphate oxidase
DR	DaRe|ENSDARP00000063419	Alphaherpesvirus glycoprotein E	Miscellaneous	Ligand	Pfam: Alphaherpesvirus glycoprotein E			1003	PF02480	Ig	Herpes_gE	Alphaherpesvirus glycoprotein E
DR	DaRe|ENSDARP00000072066	Alphaherpesvirus glycoprotein E	Miscellaneous	Ligand	Pfam: Alphaherpesvirus glycoprotein E			1003	PF02480	Ig	Herpes_gE	Alphaherpesvirus glycoprotein E
DR	DaRe|ENSDARP00000072699	Alphaherpesvirus glycoprotein E	Miscellaneous	Ligand	Pfam: Alphaherpesvirus glycoprotein E			1003	PF02480	Ig	Herpes_gE	Alphaherpesvirus glycoprotein E
DR	DaRe|ENSDARP00000073380	Alphaherpesvirus glycoprotein E	Miscellaneous	Ligand	Pfam: Alphaherpesvirus glycoprotein E			1003	PF02480	Ig	Herpes_gE	Alphaherpesvirus glycoprotein E
DR	DaRe|ENSDARP00000076010	Alphaherpesvirus glycoprotein E	Miscellaneous	Ligand	Pfam: Alphaherpesvirus glycoprotein E			1003	PF02480	Ig	Herpes_gE	Alphaherpesvirus glycoprotein E
DR	DaRe|ENSDARP00000076126	Alphaherpesvirus glycoprotein E	Miscellaneous	Ligand	Pfam: Alphaherpesvirus glycoprotein E			1003	PF02480	Ig	Herpes_gE	Alphaherpesvirus glycoprotein E
DR	DaRe|ENSDARP00000076129	Alphaherpesvirus glycoprotein E	Miscellaneous	Ligand	Pfam: Alphaherpesvirus glycoprotein E			1003	PF02480	Ig	Herpes_gE	Alphaherpesvirus glycoprotein E
DR	DaRe|ENSDARP00000076481	Alphaherpesvirus glycoprotein E	Miscellaneous	Ligand	Pfam: Alphaherpesvirus glycoprotein E			1003	PF02480	Ig	Herpes_gE	Alphaherpesvirus glycoprotein E
DR	DaRe|ENSDARP00000087968	Alphaherpesvirus glycoprotein E	Miscellaneous	Ligand	Pfam: Alphaherpesvirus glycoprotein E			1003	PF02480	Ig	Herpes_gE	Alphaherpesvirus glycoprotein E
DR	DaRe|ENSDARP00000087970	Alphaherpesvirus glycoprotein E	Miscellaneous	Ligand	Pfam: Alphaherpesvirus glycoprotein E			1003	PF02480	Ig	Herpes_gE	Alphaherpesvirus glycoprotein E
DR	DaRe|ENSDARP00000087973	Alphaherpesvirus glycoprotein E	Miscellaneous	Ligand	Pfam: Alphaherpesvirus glycoprotein E			1003	PF02480	Ig	Herpes_gE	Alphaherpesvirus glycoprotein E
DR	DaRe|ENSDARP00000094687	Alphaherpesvirus glycoprotein E	Miscellaneous	Ligand	Pfam: Alphaherpesvirus glycoprotein E			1003	PF02480	Ig	Herpes_gE	Alphaherpesvirus glycoprotein E
DR	DaRe|ENSDARP00000095476	Alphaherpesvirus glycoprotein E	Miscellaneous	Ligand	Pfam: Alphaherpesvirus glycoprotein E			1003	PF02480	Ig	Herpes_gE	Alphaherpesvirus glycoprotein E
DR	DaRe|ENSDARP00000096642	Alphaherpesvirus glycoprotein E	Miscellaneous	Ligand	Pfam: Alphaherpesvirus glycoprotein E			1003	PF02480	Ig	Herpes_gE	Alphaherpesvirus glycoprotein E
DR	DaRe|ENSDARP00000096644	Alphaherpesvirus glycoprotein E	Miscellaneous	Ligand	Pfam: Alphaherpesvirus glycoprotein E			1003	PF02480	Ig	Herpes_gE	Alphaherpesvirus glycoprotein E
DR	DaRe|ENSDARP00000096717	Alphaherpesvirus glycoprotein E	Miscellaneous	Ligand	Pfam: Alphaherpesvirus glycoprotein E			1003	PF02480	Ig	Herpes_gE	Alphaherpesvirus glycoprotein E
DR	DaRe|ENSDARP00000096841	Alphaherpesvirus glycoprotein E	Miscellaneous	Ligand	Pfam: Alphaherpesvirus glycoprotein E			1003	PF02480	Ig	Herpes_gE	Alphaherpesvirus glycoprotein E
DR	DaRe|ENSDARP00000096843	Alphaherpesvirus glycoprotein E	Miscellaneous	Ligand	Pfam: Alphaherpesvirus glycoprotein E			1003	PF02480	Ig	Herpes_gE	Alphaherpesvirus glycoprotein E
DR	DaRe|ENSDARP00000096870	Alphaherpesvirus glycoprotein E	Miscellaneous	Ligand	Pfam: Alphaherpesvirus glycoprotein E			1003	PF02480	Ig	Herpes_gE	Alphaherpesvirus glycoprotein E
DR	DaRe|ENSDARP00000096878	Alphaherpesvirus glycoprotein E	Miscellaneous	Ligand	Pfam: Alphaherpesvirus glycoprotein E			1003	PF02480	Ig	Herpes_gE	Alphaherpesvirus glycoprotein E
DR	DaRe|ENSDARP00000096881	Alphaherpesvirus glycoprotein E	Miscellaneous	Ligand	Pfam: Alphaherpesvirus glycoprotein E			1003	PF02480	Ig	Herpes_gE	Alphaherpesvirus glycoprotein E
DR	DaRe|ENSDARP00000096891	Alphaherpesvirus glycoprotein E	Miscellaneous	Ligand	Pfam: Alphaherpesvirus glycoprotein E			1003	PF02480	Ig	Herpes_gE	Alphaherpesvirus glycoprotein E
DR	DaRe|ENSDARP00000096895	Alphaherpesvirus glycoprotein E	Miscellaneous	Ligand	Pfam: Alphaherpesvirus glycoprotein E			1003	PF02480	Ig	Herpes_gE	Alphaherpesvirus glycoprotein E
DR	DaRe|ENSDARP00000096896	Alphaherpesvirus glycoprotein E	Miscellaneous	Ligand	Pfam: Alphaherpesvirus glycoprotein E			1003	PF02480	Ig	Herpes_gE	Alphaherpesvirus glycoprotein E
DR	DaRe|ENSDARP00000098759	Alphaherpesvirus glycoprotein E	Miscellaneous	Ligand	Pfam: Alphaherpesvirus glycoprotein E			1003	PF02480	Ig	Herpes_gE	Alphaherpesvirus glycoprotein E
DR	DaRe|ENSDARP00000100000	Alphaherpesvirus glycoprotein E	Miscellaneous	Ligand	Pfam: Alphaherpesvirus glycoprotein E			1003	PF02480	Ig	Herpes_gE	Alphaherpesvirus glycoprotein E
DR	DaRe|ENSDARP00000100295	Alphaherpesvirus glycoprotein E	Miscellaneous	Ligand	Pfam: Alphaherpesvirus glycoprotein E			1003	PF02480	Ig	Herpes_gE	Alphaherpesvirus glycoprotein E
DR	DaRe|ENSDARP00000102812	Alphaherpesvirus glycoprotein E	Miscellaneous	Ligand	Pfam: Alphaherpesvirus glycoprotein E			1003	PF02480	Ig	Herpes_gE	Alphaherpesvirus glycoprotein E
DR	DaRe|ENSDARP00000105007	Alphaherpesvirus glycoprotein E	Miscellaneous	Ligand	Pfam: Alphaherpesvirus glycoprotein E			1003	PF02480	Ig	Herpes_gE	Alphaherpesvirus glycoprotein E
DR	DaRe|ENSDARP00000106013	Alphaherpesvirus glycoprotein E	Miscellaneous	Ligand	Pfam: Alphaherpesvirus glycoprotein E			1003	PF02480	Ig	Herpes_gE	Alphaherpesvirus glycoprotein E
DR	DaRe|ENSDARP00000106358	Alphaherpesvirus glycoprotein E	Miscellaneous	Ligand	Pfam: Alphaherpesvirus glycoprotein E			1003	PF02480	Ig	Herpes_gE	Alphaherpesvirus glycoprotein E
DR	DaRe|ENSDARP00000106574	Alphaherpesvirus glycoprotein E	Miscellaneous	Ligand	Pfam: Alphaherpesvirus glycoprotein E			1003	PF02480	Ig	Herpes_gE	Alphaherpesvirus glycoprotein E
DR	DaRe|ENSDARP00000106638	Alphaherpesvirus glycoprotein E	Miscellaneous	Ligand	Pfam: Alphaherpesvirus glycoprotein E			1003	PF02480	Ig	Herpes_gE	Alphaherpesvirus glycoprotein E
DR	DaRe|ENSDARP00000107343	Alphaherpesvirus glycoprotein E	Miscellaneous	Ligand	Pfam: Alphaherpesvirus glycoprotein E			1003	PF02480	Ig	Herpes_gE	Alphaherpesvirus glycoprotein E
DR	DaRe|ENSDARP00000107696	Alphaherpesvirus glycoprotein E	Miscellaneous	Ligand	Pfam: Alphaherpesvirus glycoprotein E			1003	PF02480	Ig	Herpes_gE	Alphaherpesvirus glycoprotein E
DR	DaRe|ENSDARP00000108038	Alphaherpesvirus glycoprotein E	Miscellaneous	Ligand	Pfam: Alphaherpesvirus glycoprotein E			1003	PF02480	Ig	Herpes_gE	Alphaherpesvirus glycoprotein E
DR	DaRe|ENSDARP00000108048	Alphaherpesvirus glycoprotein E	Miscellaneous	Ligand	Pfam: Alphaherpesvirus glycoprotein E			1003	PF02480	Ig	Herpes_gE	Alphaherpesvirus glycoprotein E
DR	DaRe|ENSDARP00000108275	Alphaherpesvirus glycoprotein E	Miscellaneous	Ligand	Pfam: Alphaherpesvirus glycoprotein E			1003	PF02480	Ig	Herpes_gE	Alphaherpesvirus glycoprotein E
DR	DaRe|ENSDARP00000109103	Alphaherpesvirus glycoprotein E	Miscellaneous	Ligand	Pfam: Alphaherpesvirus glycoprotein E			1003	PF02480	Ig	Herpes_gE	Alphaherpesvirus glycoprotein E
DR	DaRe|ENSDARP00000109371	Alphaherpesvirus glycoprotein E	Miscellaneous	Ligand	Pfam: Alphaherpesvirus glycoprotein E			1003	PF02480	Ig	Herpes_gE	Alphaherpesvirus glycoprotein E
DR	DaRe|ENSDARP00000109951	Alphaherpesvirus glycoprotein E	Miscellaneous	Ligand	Pfam: Alphaherpesvirus glycoprotein E			1003	PF02480	Ig	Herpes_gE	Alphaherpesvirus glycoprotein E
DR	DaRe|ENSDARP00000110872	Alphaherpesvirus glycoprotein E	Miscellaneous	Ligand	Pfam: Alphaherpesvirus glycoprotein E			1003	PF02480	Ig	Herpes_gE	Alphaherpesvirus glycoprotein E
DR	DaRe|ENSDARP00000111019	Alphaherpesvirus glycoprotein E	Miscellaneous	Ligand	Pfam: Alphaherpesvirus glycoprotein E			1003	PF02480	Ig	Herpes_gE	Alphaherpesvirus glycoprotein E
DR	DaRe|ENSDARP00000111172	Alphaherpesvirus glycoprotein E	Miscellaneous	Ligand	Pfam: Alphaherpesvirus glycoprotein E			1003	PF02480	Ig	Herpes_gE	Alphaherpesvirus glycoprotein E
DR	DaRe|ENSDARP00000111410	Alphaherpesvirus glycoprotein E	Miscellaneous	Ligand	Pfam: Alphaherpesvirus glycoprotein E			1003	PF02480	Ig	Herpes_gE	Alphaherpesvirus glycoprotein E
DR	DaRe|ENSDARP00000111497	Alphaherpesvirus glycoprotein E	Miscellaneous	Ligand	Pfam: Alphaherpesvirus glycoprotein E			1003	PF02480	Ig	Herpes_gE	Alphaherpesvirus glycoprotein E
DR	DaRe|ENSDARP00000112730	Alphaherpesvirus glycoprotein E	Miscellaneous	Ligand	Pfam: Alphaherpesvirus glycoprotein E			1003	PF02480	Ig	Herpes_gE	Alphaherpesvirus glycoprotein E
DR	DaRe|ENSDARP00000113542	Alphaherpesvirus glycoprotein E	Miscellaneous	Ligand	Pfam: Alphaherpesvirus glycoprotein E			1003	PF02480	Ig	Herpes_gE	Alphaherpesvirus glycoprotein E
DR	DaRe|ENSDARP00000113650	Alphaherpesvirus glycoprotein E	Miscellaneous	Ligand	Pfam: Alphaherpesvirus glycoprotein E			1003	PF02480	Ig	Herpes_gE	Alphaherpesvirus glycoprotein E
DR	DaRe|ENSDARP00000113741	Alphaherpesvirus glycoprotein E	Miscellaneous	Ligand	Pfam: Alphaherpesvirus glycoprotein E			1003	PF02480	Ig	Herpes_gE	Alphaherpesvirus glycoprotein E
DR	DaRe|ENSDARP00000113826	Alphaherpesvirus glycoprotein E	Miscellaneous	Ligand	Pfam: Alphaherpesvirus glycoprotein E			1003	PF02480	Ig	Herpes_gE	Alphaherpesvirus glycoprotein E
DR	DaRe|ENSDARP00000114676	Alphaherpesvirus glycoprotein E	Miscellaneous	Ligand	Pfam: Alphaherpesvirus glycoprotein E			1003	PF02480	Ig	Herpes_gE	Alphaherpesvirus glycoprotein E
DR	DaRe|ENSDARP00000115908	Alphaherpesvirus glycoprotein E	Miscellaneous	Ligand	Pfam: Alphaherpesvirus glycoprotein E			1003	PF02480	Ig	Herpes_gE	Alphaherpesvirus glycoprotein E
DR	DaRe|ENSDARP00000116821	Alphaherpesvirus glycoprotein E	Miscellaneous	Ligand	Pfam: Alphaherpesvirus glycoprotein E			1003	PF02480	Ig	Herpes_gE	Alphaherpesvirus glycoprotein E
DR	DaRe|ENSDARP00000116838	Alphaherpesvirus glycoprotein E	Miscellaneous	Ligand	Pfam: Alphaherpesvirus glycoprotein E			1003	PF02480	Ig	Herpes_gE	Alphaherpesvirus glycoprotein E
DR	DaRe|ENSDARP00000117437	Alphaherpesvirus glycoprotein E	Miscellaneous	Ligand	Pfam: Alphaherpesvirus glycoprotein E			1003	PF02480	Ig	Herpes_gE	Alphaherpesvirus glycoprotein E
DR	DaRe|ENSDARP00000117523	Alphaherpesvirus glycoprotein E	Miscellaneous	Ligand	Pfam: Alphaherpesvirus glycoprotein E			1003	PF02480	Ig	Herpes_gE	Alphaherpesvirus glycoprotein E
DR	DaRe|ENSDARP00000117714	Alphaherpesvirus glycoprotein E	Miscellaneous	Ligand	Pfam: Alphaherpesvirus glycoprotein E			1003	PF02480	Ig	Herpes_gE	Alphaherpesvirus glycoprotein E
DR	DaRe|ENSDARP00000117766	Alphaherpesvirus glycoprotein E	Miscellaneous	Ligand	Pfam: Alphaherpesvirus glycoprotein E			1003	PF02480	Ig	Herpes_gE	Alphaherpesvirus glycoprotein E
DR	DaRe|ENSDARP00000118015	Alphaherpesvirus glycoprotein E	Miscellaneous	Ligand	Pfam: Alphaherpesvirus glycoprotein E			1003	PF02480	Ig	Herpes_gE	Alphaherpesvirus glycoprotein E
DR	DaRe|ENSDARP00000118089	Alphaherpesvirus glycoprotein E	Miscellaneous	Ligand	Pfam: Alphaherpesvirus glycoprotein E			1003	PF02480	Ig	Herpes_gE	Alphaherpesvirus glycoprotein E
DR	DaRe|ENSDARP00000119064	Alphaherpesvirus glycoprotein E	Miscellaneous	Ligand	Pfam: Alphaherpesvirus glycoprotein E			1003	PF02480	Ig	Herpes_gE	Alphaherpesvirus glycoprotein E
DR	DaRe|ENSDARP00000119362	Alphaherpesvirus glycoprotein E	Miscellaneous	Ligand	Pfam: Alphaherpesvirus glycoprotein E			1003	PF02480	Ig	Herpes_gE	Alphaherpesvirus glycoprotein E
DR	DaRe|ENSDARP00000119572	Alphaherpesvirus glycoprotein E	Miscellaneous	Ligand	Pfam: Alphaherpesvirus glycoprotein E			1003	PF02480	Ig	Herpes_gE	Alphaherpesvirus glycoprotein E
DR	DaRe|ENSDARP00000121024	Alphaherpesvirus glycoprotein E	Miscellaneous	Ligand	Pfam: Alphaherpesvirus glycoprotein E			1003	PF02480	Ig	Herpes_gE	Alphaherpesvirus glycoprotein E
DR	DaRe|ENSDARP00000121294	Alphaherpesvirus glycoprotein E	Miscellaneous	Ligand	Pfam: Alphaherpesvirus glycoprotein E			1003	PF02480	Ig	Herpes_gE	Alphaherpesvirus glycoprotein E
DR	DaRe|ENSDARP00000121527	Alphaherpesvirus glycoprotein E	Miscellaneous	Ligand	Pfam: Alphaherpesvirus glycoprotein E			1003	PF02480	Ig	Herpes_gE	Alphaherpesvirus glycoprotein E
DR	DaRe|ENSDARP00000122897	Alphaherpesvirus glycoprotein E	Miscellaneous	Ligand	Pfam: Alphaherpesvirus glycoprotein E			1003	PF02480	Ig	Herpes_gE	Alphaherpesvirus glycoprotein E
DR	DaRe|ENSDARP00000123134	Alphaherpesvirus glycoprotein E	Miscellaneous	Ligand	Pfam: Alphaherpesvirus glycoprotein E			1003	PF02480	Ig	Herpes_gE	Alphaherpesvirus glycoprotein E
DR	DaRe|ENSDARP00000123135	Alphaherpesvirus glycoprotein E	Miscellaneous	Ligand	Pfam: Alphaherpesvirus glycoprotein E			1003	PF02480	Ig	Herpes_gE	Alphaherpesvirus glycoprotein E
DR	DaRe|ENSDARP00000123723	Alphaherpesvirus glycoprotein E	Miscellaneous	Ligand	Pfam: Alphaherpesvirus glycoprotein E			1003	PF02480	Ig	Herpes_gE	Alphaherpesvirus glycoprotein E
DR	DaRe|ENSDARP00000123841	Alphaherpesvirus glycoprotein E	Miscellaneous	Ligand	Pfam: Alphaherpesvirus glycoprotein E			1003	PF02480	Ig	Herpes_gE	Alphaherpesvirus glycoprotein E
DR	DaRe|ENSDARP00000123848	Alphaherpesvirus glycoprotein E	Miscellaneous	Ligand	Pfam: Alphaherpesvirus glycoprotein E			1003	PF02480	Ig	Herpes_gE	Alphaherpesvirus glycoprotein E
DR	DaRe|ENSDARP00000125016	Alphaherpesvirus glycoprotein E	Miscellaneous	Ligand	Pfam: Alphaherpesvirus glycoprotein E			1003	PF02480	Ig	Herpes_gE	Alphaherpesvirus glycoprotein E
DR	DaRe|ENSDARP00000125096	Alphaherpesvirus glycoprotein E	Miscellaneous	Ligand	Pfam: Alphaherpesvirus glycoprotein E			1003	PF02480	Ig	Herpes_gE	Alphaherpesvirus glycoprotein E
DR	DaRe|ENSDARP00000127057	Alphaherpesvirus glycoprotein E	Miscellaneous	Ligand	Pfam: Alphaherpesvirus glycoprotein E			1003	PF02480	Ig	Herpes_gE	Alphaherpesvirus glycoprotein E
DR	DaRe|ENSDARP00000127975	Alphaherpesvirus glycoprotein E	Miscellaneous	Ligand	Pfam: Alphaherpesvirus glycoprotein E			1003	PF02480	Ig	Herpes_gE	Alphaherpesvirus glycoprotein E
DR	DaRe|ENSDARP00000128086	Alphaherpesvirus glycoprotein E	Miscellaneous	Ligand	Pfam: Alphaherpesvirus glycoprotein E			1003	PF02480	Ig	Herpes_gE	Alphaherpesvirus glycoprotein E
DR	DaRe|ENSDARP00000129429	Alphaherpesvirus glycoprotein E	Miscellaneous	Ligand	Pfam: Alphaherpesvirus glycoprotein E			1003	PF02480	Ig	Herpes_gE	Alphaherpesvirus glycoprotein E
DR	DaRe|ENSDARP00000130570	Alphaherpesvirus glycoprotein E	Miscellaneous	Ligand	Pfam: Alphaherpesvirus glycoprotein E			1003	PF02480	Ig	Herpes_gE	Alphaherpesvirus glycoprotein E
DR	DaRe|ENSDARP00000131231	Alphaherpesvirus glycoprotein E	Miscellaneous	Ligand	Pfam: Alphaherpesvirus glycoprotein E			1003	PF02480	Ig	Herpes_gE	Alphaherpesvirus glycoprotein E
DR	DaRe|ENSDARP00000131611	Alphaherpesvirus glycoprotein E	Miscellaneous	Ligand	Pfam: Alphaherpesvirus glycoprotein E			1003	PF02480	Ig	Herpes_gE	Alphaherpesvirus glycoprotein E
DR	DaRe|ENSDARP00000131664	Alphaherpesvirus glycoprotein E	Miscellaneous	Ligand	Pfam: Alphaherpesvirus glycoprotein E			1003	PF02480	Ig	Herpes_gE	Alphaherpesvirus glycoprotein E
DR	DaRe|ENSDARP00000132061	Alphaherpesvirus glycoprotein E	Miscellaneous	Ligand	Pfam: Alphaherpesvirus glycoprotein E			1003	PF02480	Ig	Herpes_gE	Alphaherpesvirus glycoprotein E
DR	DaRe|ENSDARP00000132086	Alphaherpesvirus glycoprotein E	Miscellaneous	Ligand	Pfam: Alphaherpesvirus glycoprotein E			1003	PF02480	Ig	Herpes_gE	Alphaherpesvirus glycoprotein E
DR	DaRe|ENSDARP00000133507	Alphaherpesvirus glycoprotein E	Miscellaneous	Ligand	Pfam: Alphaherpesvirus glycoprotein E			1003	PF02480	Ig	Herpes_gE	Alphaherpesvirus glycoprotein E
DR	DaRe|ENSDARP00000133967	Alphaherpesvirus glycoprotein E	Miscellaneous	Ligand	Pfam: Alphaherpesvirus glycoprotein E			1003	PF02480	Ig	Herpes_gE	Alphaherpesvirus glycoprotein E
DR	DaRe|ENSDARP00000134508	Alphaherpesvirus glycoprotein E	Miscellaneous	Ligand	Pfam: Alphaherpesvirus glycoprotein E			1003	PF02480	Ig	Herpes_gE	Alphaherpesvirus glycoprotein E
DR	DaRe|ENSDARP00000135187	Alphaherpesvirus glycoprotein E	Miscellaneous	Ligand	Pfam: Alphaherpesvirus glycoprotein E			1003	PF02480	Ig	Herpes_gE	Alphaherpesvirus glycoprotein E
DR	DaRe|ENSDARP00000135474	Alphaherpesvirus glycoprotein E	Miscellaneous	Ligand	Pfam: Alphaherpesvirus glycoprotein E			1003	PF02480	Ig	Herpes_gE	Alphaherpesvirus glycoprotein E
DR	DaRe|ENSDARP00000136394	Alphaherpesvirus glycoprotein E	Miscellaneous	Ligand	Pfam: Alphaherpesvirus glycoprotein E			1003	PF02480	Ig	Herpes_gE	Alphaherpesvirus glycoprotein E
DR	DaRe|ENSDARP00000136563	Alphaherpesvirus glycoprotein E	Miscellaneous	Ligand	Pfam: Alphaherpesvirus glycoprotein E			1003	PF02480	Ig	Herpes_gE	Alphaherpesvirus glycoprotein E
DR	DaRe|ENSDARP00000137150	Alphaherpesvirus glycoprotein E	Miscellaneous	Ligand	Pfam: Alphaherpesvirus glycoprotein E			1003	PF02480	Ig	Herpes_gE	Alphaherpesvirus glycoprotein E
DR	DaRe|ENSDARP00000137158	Alphaherpesvirus glycoprotein E	Miscellaneous	Ligand	Pfam: Alphaherpesvirus glycoprotein E			1003	PF02480	Ig	Herpes_gE	Alphaherpesvirus glycoprotein E
DR	DaRe|ENSDARP00000137280	Alphaherpesvirus glycoprotein E	Miscellaneous	Ligand	Pfam: Alphaherpesvirus glycoprotein E			1003	PF02480	Ig	Herpes_gE	Alphaherpesvirus glycoprotein E
DR	DaRe|ENSDARP00000137437	Alphaherpesvirus glycoprotein E	Miscellaneous	Ligand	Pfam: Alphaherpesvirus glycoprotein E			1003	PF02480	Ig	Herpes_gE	Alphaherpesvirus glycoprotein E
DR	DaRe|ENSDARP00000138088	Alphaherpesvirus glycoprotein E	Miscellaneous	Ligand	Pfam: Alphaherpesvirus glycoprotein E			1003	PF02480	Ig	Herpes_gE	Alphaherpesvirus glycoprotein E
DR	DaRe|ENSDARP00000139179	Alphaherpesvirus glycoprotein E	Miscellaneous	Ligand	Pfam: Alphaherpesvirus glycoprotein E			1003	PF02480	Ig	Herpes_gE	Alphaherpesvirus glycoprotein E
DR	DaRe|ENSDARP00000139212	Alphaherpesvirus glycoprotein E	Miscellaneous	Ligand	Pfam: Alphaherpesvirus glycoprotein E			1003	PF02480	Ig	Herpes_gE	Alphaherpesvirus glycoprotein E
DR	DaRe|ENSDARP00000139255	Alphaherpesvirus glycoprotein E	Miscellaneous	Ligand	Pfam: Alphaherpesvirus glycoprotein E			1003	PF02480	Ig	Herpes_gE	Alphaherpesvirus glycoprotein E
DR	DaRe|ENSDARP00000139834	Alphaherpesvirus glycoprotein E	Miscellaneous	Ligand	Pfam: Alphaherpesvirus glycoprotein E			1003	PF02480	Ig	Herpes_gE	Alphaherpesvirus glycoprotein E
DR	DaRe|ENSDARP00000139887	Alphaherpesvirus glycoprotein E	Miscellaneous	Ligand	Pfam: Alphaherpesvirus glycoprotein E			1003	PF02480	Ig	Herpes_gE	Alphaherpesvirus glycoprotein E
DR	DaRe|ENSDARP00000139896	Alphaherpesvirus glycoprotein E	Miscellaneous	Ligand	Pfam: Alphaherpesvirus glycoprotein E			1003	PF02480	Ig	Herpes_gE	Alphaherpesvirus glycoprotein E
DR	DaRe|ENSDARP00000139916	Alphaherpesvirus glycoprotein E	Miscellaneous	Ligand	Pfam: Alphaherpesvirus glycoprotein E			1003	PF02480	Ig	Herpes_gE	Alphaherpesvirus glycoprotein E
DR	DaRe|ENSDARP00000140235	Alphaherpesvirus glycoprotein E	Miscellaneous	Ligand	Pfam: Alphaherpesvirus glycoprotein E			1003	PF02480	Ig	Herpes_gE	Alphaherpesvirus glycoprotein E
DR	DaRe|ENSDARP00000141019	Alphaherpesvirus glycoprotein E	Miscellaneous	Ligand	Pfam: Alphaherpesvirus glycoprotein E			1003	PF02480	Ig	Herpes_gE	Alphaherpesvirus glycoprotein E
DR	DaRe|ENSDARP00000141474	Alphaherpesvirus glycoprotein E	Miscellaneous	Ligand	Pfam: Alphaherpesvirus glycoprotein E			1003	PF02480	Ig	Herpes_gE	Alphaherpesvirus glycoprotein E
DR	DaRe|ENSDARP00000141550	Alphaherpesvirus glycoprotein E	Miscellaneous	Ligand	Pfam: Alphaherpesvirus glycoprotein E			1003	PF02480	Ig	Herpes_gE	Alphaherpesvirus glycoprotein E
DR	DaRe|ENSDARP00000141616	Alphaherpesvirus glycoprotein E	Miscellaneous	Ligand	Pfam: Alphaherpesvirus glycoprotein E			1003	PF02480	Ig	Herpes_gE	Alphaherpesvirus glycoprotein E
DR	DaRe|ENSDARP00000141786	Alphaherpesvirus glycoprotein E	Miscellaneous	Ligand	Pfam: Alphaherpesvirus glycoprotein E			1003	PF02480	Ig	Herpes_gE	Alphaherpesvirus glycoprotein E
DR	DaRe|ENSDARP00000141915	Alphaherpesvirus glycoprotein E	Miscellaneous	Ligand	Pfam: Alphaherpesvirus glycoprotein E			1003	PF02480	Ig	Herpes_gE	Alphaherpesvirus glycoprotein E
HS	HoSa|P19256	Alphaherpesvirus glycoprotein E	Miscellaneous	Ligand	Pfam: Alphaherpesvirus glycoprotein E			1003	PF02480	Ig	Herpes_gE	Alphaherpesvirus glycoprotein E
AQ	AmQu|PAC:15722647	Alternative oxidase	Miscellaneous	Alternative oxidase	Pfam			925	PF01786	Ferritin	AOX	Alternative oxidase
AQ	AmQu|PAC:15722649	Alternative oxidase	Miscellaneous	Alternative oxidase	Pfam			925	PF01786	Ferritin	AOX	Alternative oxidase
CO	CaOw|CAOG_08785T0	Alternative oxidase	Miscellaneous	Alternative oxidase	Pfam			925	PF01786	Ferritin	AOX	Alternative oxidase
CT	CaTe|122794	Alternative oxidase	Miscellaneous	Alternative oxidase	Pfam			925	PF01786	Ferritin	AOX	Alternative oxidase
CT	CaTe|227551	Alternative oxidase	Miscellaneous	Alternative oxidase	Pfam			925	PF01786	Ferritin	AOX	Alternative oxidase
LA	LiAn|g13586.t1	Alternative oxidase	Miscellaneous	Alternative oxidase	Pfam			925	PF01786	Ferritin	AOX	Alternative oxidase
LA	LiAn|g21695.t1	Alternative oxidase	Miscellaneous	Alternative oxidase	Pfam			925	PF01786	Ferritin	AOX	Alternative oxidase
LA	LiAn|g22179.t1	Alternative oxidase	Miscellaneous	Alternative oxidase	Pfam			925	PF01786	Ferritin	AOX	Alternative oxidase
LG	LoGi|175466	Alternative oxidase	Miscellaneous	Alternative oxidase	Pfam			925	PF01786	Ferritin	AOX	Alternative oxidase
NV	NeVe|v1g203646	Alternative oxidase	Miscellaneous	Alternative oxidase	Pfam			925	PF01786	Ferritin	AOX	Alternative oxidase
SP	StPu|SPU_011372	Alternative oxidase	Miscellaneous	Alternative oxidase	Pfam			925	PF01786	Ferritin	AOX	Alternative oxidase
TA	TrAd|TriadP20435	Alternative oxidase	Miscellaneous	Alternative oxidase	Pfam			925	PF01786	Ferritin	AOX	Alternative oxidase
MB	MoBr|23961|fgenesh2_pg.scaffold_5000224	Amastin surface glycoprotein	Miscellaneous	Amastin surface glycoprotein	Pfam			1498	PF07344	Transporter	Amastin	Amastin surface glycoprotein
AM	ApMe|GB41156-PA	Amino Acid-Polyamine-Organocation (APC) Superfamily	Transporters	Amino Acid-Polyamine-Organocation (APC) Superfamily	SLC7 family	SLC 7 family		82	PF13520	APC	AA_permease_2	Amino acid permease
AM	ApMe|GB42743-PA	Amino Acid-Polyamine-Organocation (APC) Superfamily	Transporters	Amino Acid-Polyamine-Organocation (APC) Superfamily	SLC7 family	SLC 7 family		82	PF13520	APC	AA_permease_2	Amino acid permease
AM	ApMe|GB43098-PA	Amino Acid-Polyamine-Organocation (APC) Superfamily	Transporters	Amino Acid-Polyamine-Organocation (APC) Superfamily	SLC7 family	SLC 7 family		82	PF13520	APC	AA_permease_2	Amino acid permease
AM	ApMe|GB45365-PA	Amino Acid-Polyamine-Organocation (APC) Superfamily	Transporters	Amino Acid-Polyamine-Organocation (APC) Superfamily	SLC7 family	SLC 7 family		82	PF13520	APC	AA_permease_2	Amino acid permease
AM	ApMe|GB46448-PA	Amino Acid-Polyamine-Organocation (APC) Superfamily	Transporters	Amino Acid-Polyamine-Organocation (APC) Superfamily	SLC7 family	SLC 7 family		82	PF13520	APC	AA_permease_2	Amino acid permease
AM	ApMe|GB46541-PA	Amino Acid-Polyamine-Organocation (APC) Superfamily	Transporters	Amino Acid-Polyamine-Organocation (APC) Superfamily	SLC7 family	SLC 7 family		82	PF13520	APC	AA_permease_2	Amino acid permease
AM	ApMe|GB49475-PA	Amino Acid-Polyamine-Organocation (APC) Superfamily	Transporters	Amino Acid-Polyamine-Organocation (APC) Superfamily	SLC7 family	SLC 7 family		82	PF13520	APC	AA_permease_2	Amino acid permease
AM	ApMe|GB49631-PA	Amino Acid-Polyamine-Organocation (APC) Superfamily	Transporters	Amino Acid-Polyamine-Organocation (APC) Superfamily	SLC7 family	SLC 7 family		82	PF13520	APC	AA_permease_2	Amino acid permease
AM	ApMe|GB54724-PA	Amino Acid-Polyamine-Organocation (APC) Superfamily	Transporters	Amino Acid-Polyamine-Organocation (APC) Superfamily	SLC7 family	SLC 7 family		82	PF13520	APC	AA_permease_2	Amino acid permease
AM	ApMe|GB55186-PA	Amino Acid-Polyamine-Organocation (APC) Superfamily	Transporters	Amino Acid-Polyamine-Organocation (APC) Superfamily	SLC7 family	SLC 7 family		82	PF13520	APC	AA_permease_2	Amino acid permease
AP	ACYPI000537-PA	Amino Acid-Polyamine-Organocation (APC) Superfamily	Transporters	Amino Acid-Polyamine-Organocation (APC) Superfamily	SLC7 family	SLC 7 family		82	PF13520	APC	AA_permease_2	Amino acid permease
AP	ACYPI000584-PA	Amino Acid-Polyamine-Organocation (APC) Superfamily	Transporters	Amino Acid-Polyamine-Organocation (APC) Superfamily	SLC7 family	SLC 7 family		82	PF13520	APC	AA_permease_2	Amino acid permease
AP	ACYPI001378-PA	Amino Acid-Polyamine-Organocation (APC) Superfamily	Transporters	Amino Acid-Polyamine-Organocation (APC) Superfamily	SLC7 family	SLC 7 family		82	PF13520	APC	AA_permease_2	Amino acid permease
AP	ACYPI002633-PA	Amino Acid-Polyamine-Organocation (APC) Superfamily	Transporters	Amino Acid-Polyamine-Organocation (APC) Superfamily	SLC7 family	SLC 7 family		82	PF13520	APC	AA_permease_2	Amino acid permease
AP	ACYPI003240-PA	Amino Acid-Polyamine-Organocation (APC) Superfamily	Transporters	Amino Acid-Polyamine-Organocation (APC) Superfamily	SLC7 family	SLC 7 family		82	PF13520	APC	AA_permease_2	Amino acid permease
AP	ACYPI003523-PA	Amino Acid-Polyamine-Organocation (APC) Superfamily	Transporters	Amino Acid-Polyamine-Organocation (APC) Superfamily	SLC7 family	SLC 7 family		82	PF13520	APC	AA_permease_2	Amino acid permease
AP	ACYPI003923-PA	Amino Acid-Polyamine-Organocation (APC) Superfamily	Transporters	Amino Acid-Polyamine-Organocation (APC) Superfamily	SLC7 family	SLC 7 family		82	PF13520	APC	AA_permease_2	Amino acid permease
AP	ACYPI005006-PA	Amino Acid-Polyamine-Organocation (APC) Superfamily	Transporters	Amino Acid-Polyamine-Organocation (APC) Superfamily	SLC7 family	SLC 7 family		82	PF13520	APC	AA_permease_2	Amino acid permease
AP	ACYPI005118-PA	Amino Acid-Polyamine-Organocation (APC) Superfamily	Transporters	Amino Acid-Polyamine-Organocation (APC) Superfamily	SLC7 family	SLC 7 family		82	PF13520	APC	AA_permease_2	Amino acid permease
AP	ACYPI005156-PA	Amino Acid-Polyamine-Organocation (APC) Superfamily	Transporters	Amino Acid-Polyamine-Organocation (APC) Superfamily	SLC7 family	SLC 7 family		82	PF13520	APC	AA_permease_2	Amino acid permease
AP	ACYPI005472-PA	Amino Acid-Polyamine-Organocation (APC) Superfamily	Transporters	Amino Acid-Polyamine-Organocation (APC) Superfamily	SLC7 family	SLC 7 family		82	PF13520	APC	AA_permease_2	Amino acid permease
AP	ACYPI005720-PA	Amino Acid-Polyamine-Organocation (APC) Superfamily	Transporters	Amino Acid-Polyamine-Organocation (APC) Superfamily	SLC7 family	SLC 7 family		82	PF13520	APC	AA_permease_2	Amino acid permease
AP	ACYPI006356-PA	Amino Acid-Polyamine-Organocation (APC) Superfamily	Transporters	Amino Acid-Polyamine-Organocation (APC) Superfamily	SLC7 family	SLC 7 family		82	PF13520	APC	AA_permease_2	Amino acid permease
AP	ACYPI008323-PA	Amino Acid-Polyamine-Organocation (APC) Superfamily	Transporters	Amino Acid-Polyamine-Organocation (APC) Superfamily	SLC7 family	SLC 7 family		82	PF13520	APC	AA_permease_2	Amino acid permease
AP	ACYPI008904-PA	Amino Acid-Polyamine-Organocation (APC) Superfamily	Transporters	Amino Acid-Polyamine-Organocation (APC) Superfamily	SLC7 family	SLC 7 family		82	PF13520	APC	AA_permease_2	Amino acid permease
AP	ACYPI009467-PA	Amino Acid-Polyamine-Organocation (APC) Superfamily	Transporters	Amino Acid-Polyamine-Organocation (APC) Superfamily	SLC7 family	SLC 7 family		82	PF13520	APC	AA_permease_2	Amino acid permease
AP	ACYPI009985-PA	Amino Acid-Polyamine-Organocation (APC) Superfamily	Transporters	Amino Acid-Polyamine-Organocation (APC) Superfamily	SLC7 family	SLC 7 family		82	PF13520	APC	AA_permease_2	Amino acid permease
AP	ACYPI061470-PA	Amino Acid-Polyamine-Organocation (APC) Superfamily	Transporters	Amino Acid-Polyamine-Organocation (APC) Superfamily	SLC7 family	SLC 7 family		82	PF13520	APC	AA_permease_2	Amino acid permease
AP	ACYPI063288-PA	Amino Acid-Polyamine-Organocation (APC) Superfamily	Transporters	Amino Acid-Polyamine-Organocation (APC) Superfamily	SLC7 family	SLC 7 family		82	PF13520	APC	AA_permease_2	Amino acid permease
AP	ACYPI082425-PA	Amino Acid-Polyamine-Organocation (APC) Superfamily	Transporters	Amino Acid-Polyamine-Organocation (APC) Superfamily	SLC7 family	SLC 7 family		82	PF13520	APC	AA_permease_2	Amino acid permease
AP	ACYPI083161-PA	Amino Acid-Polyamine-Organocation (APC) Superfamily	Transporters	Amino Acid-Polyamine-Organocation (APC) Superfamily	SLC7 family	SLC 7 family		82	PF13520	APC	AA_permease_2	Amino acid permease
AP	ACYPI084217-PA	Amino Acid-Polyamine-Organocation (APC) Superfamily	Transporters	Amino Acid-Polyamine-Organocation (APC) Superfamily	SLC7 family	SLC 7 family		82	PF13520	APC	AA_permease_2	Amino acid permease
AP	ACYPI085447-PA	Amino Acid-Polyamine-Organocation (APC) Superfamily	Transporters	Amino Acid-Polyamine-Organocation (APC) Superfamily	SLC7 family	SLC 7 family		82	PF13520	APC	AA_permease_2	Amino acid permease
AP	ACYPI086302-PA	Amino Acid-Polyamine-Organocation (APC) Superfamily	Transporters	Amino Acid-Polyamine-Organocation (APC) Superfamily	SLC7 family	SLC 7 family		82	PF13520	APC	AA_permease_2	Amino acid permease
AP	ACYPI087886-PA	Amino Acid-Polyamine-Organocation (APC) Superfamily	Transporters	Amino Acid-Polyamine-Organocation (APC) Superfamily	SLC7 family	SLC 7 family		82	PF13520	APC	AA_permease_2	Amino acid permease
AP	ACYPI088688-PA	Amino Acid-Polyamine-Organocation (APC) Superfamily	Transporters	Amino Acid-Polyamine-Organocation (APC) Superfamily	SLC7 family	SLC 7 family		82	PF13520	APC	AA_permease_2	Amino acid permease
AP	ACYPI089471-PA	Amino Acid-Polyamine-Organocation (APC) Superfamily	Transporters	Amino Acid-Polyamine-Organocation (APC) Superfamily	SLC7 family	SLC 7 family		82	PF13520	APC	AA_permease_2	Amino acid permease
AP	ACYPI27908-PA	Amino Acid-Polyamine-Organocation (APC) Superfamily	Transporters	Amino Acid-Polyamine-Organocation (APC) Superfamily	SLC7 family	SLC 7 family		82	PF13520	APC	AA_permease_2	Amino acid permease
AP	ACYPI27909-PA	Amino Acid-Polyamine-Organocation (APC) Superfamily	Transporters	Amino Acid-Polyamine-Organocation (APC) Superfamily	SLC7 family	SLC 7 family		82	PF13520	APC	AA_permease_2	Amino acid permease
AQ	AmQu|PAC:15706516	Amino Acid-Polyamine-Organocation (APC) Superfamily	Transporters	Amino Acid-Polyamine-Organocation (APC) Superfamily	SLC7 family	SLC 7 family		82	PF13520	APC	AA_permease_2	Amino acid permease
AQ	AmQu|PAC:15707544	Amino Acid-Polyamine-Organocation (APC) Superfamily	Transporters	Amino Acid-Polyamine-Organocation (APC) Superfamily	SLC7 family	SLC 7 family		82	PF13520	APC	AA_permease_2	Amino acid permease
AQ	AmQu|PAC:15710452	Amino Acid-Polyamine-Organocation (APC) Superfamily	Transporters	Amino Acid-Polyamine-Organocation (APC) Superfamily	SLC7 family	SLC 7 family		82	PF13520	APC	AA_permease_2	Amino acid permease
AQ	AmQu|PAC:15717721	Amino Acid-Polyamine-Organocation (APC) Superfamily	Transporters	Amino Acid-Polyamine-Organocation (APC) Superfamily	SLC7 family	SLC 7 family		82	PF13520	APC	AA_permease_2	Amino acid permease
AQ	AmQu|PAC:15718287	Amino Acid-Polyamine-Organocation (APC) Superfamily	Transporters	Amino Acid-Polyamine-Organocation (APC) Superfamily	SLC7 family	SLC 7 family		82	PF13520	APC	AA_permease_2	Amino acid permease
AQ	AmQu|PAC:15720191	Amino Acid-Polyamine-Organocation (APC) Superfamily	Transporters	Amino Acid-Polyamine-Organocation (APC) Superfamily	SLC7 family	SLC 7 family		82	PF13520	APC	AA_permease_2	Amino acid permease
AQ	AmQu|PAC:15720193	Amino Acid-Polyamine-Organocation (APC) Superfamily	Transporters	Amino Acid-Polyamine-Organocation (APC) Superfamily	SLC7 family	SLC 7 family		82	PF13520	APC	AA_permease_2	Amino acid permease
AQ	AmQu|PAC:15720337	Amino Acid-Polyamine-Organocation (APC) Superfamily	Transporters	Amino Acid-Polyamine-Organocation (APC) Superfamily	SLC7 family	SLC 7 family		82	PF13520	APC	AA_permease_2	Amino acid permease
AQ	AmQu|PAC:15720339	Amino Acid-Polyamine-Organocation (APC) Superfamily	Transporters	Amino Acid-Polyamine-Organocation (APC) Superfamily	SLC7 family	SLC 7 family		82	PF13520	APC	AA_permease_2	Amino acid permease
AQ	AmQu|PAC:15724689	Amino Acid-Polyamine-Organocation (APC) Superfamily	Transporters	Amino Acid-Polyamine-Organocation (APC) Superfamily	SLC7 family	SLC 7 family		82	PF13520	APC	AA_permease_2	Amino acid permease
CE	CaEn|B0454.6	Amino Acid-Polyamine-Organocation (APC) Superfamily	Transporters	Amino Acid-Polyamine-Organocation (APC) Superfamily	SLC7 family	SLC 7 family		82	PF13520	APC	AA_permease_2	Amino acid permease
CE	CaEn|C50D2.2	Amino Acid-Polyamine-Organocation (APC) Superfamily	Transporters	Amino Acid-Polyamine-Organocation (APC) Superfamily	SLC7 family	SLC 7 family		82	PF13520	APC	AA_permease_2	Amino acid permease
CE	CaEn|C55C2.5a	Amino Acid-Polyamine-Organocation (APC) Superfamily	Transporters	Amino Acid-Polyamine-Organocation (APC) Superfamily	SLC7 family	SLC 7 family		82	PF13520	APC	AA_permease_2	Amino acid permease
CE	CaEn|F07C3.7	Amino Acid-Polyamine-Organocation (APC) Superfamily	Transporters	Amino Acid-Polyamine-Organocation (APC) Superfamily	SLC7 family	SLC 7 family		82	PF13520	APC	AA_permease_2	Amino acid permease
CE	CaEn|F23F1.6	Amino Acid-Polyamine-Organocation (APC) Superfamily	Transporters	Amino Acid-Polyamine-Organocation (APC) Superfamily	SLC7 family	SLC 7 family		82	PF13520	APC	AA_permease_2	Amino acid permease
CE	CaEn|F27C8.1	Amino Acid-Polyamine-Organocation (APC) Superfamily	Transporters	Amino Acid-Polyamine-Organocation (APC) Superfamily	SLC7 family	SLC 7 family		82	PF13520	APC	AA_permease_2	Amino acid permease
CE	CaEn|F28F9.4	Amino Acid-Polyamine-Organocation (APC) Superfamily	Transporters	Amino Acid-Polyamine-Organocation (APC) Superfamily	SLC7 family	SLC 7 family		82	PF13520	APC	AA_permease_2	Amino acid permease
CE	CaEn|F52H2.2	Amino Acid-Polyamine-Organocation (APC) Superfamily	Transporters	Amino Acid-Polyamine-Organocation (APC) Superfamily	SLC7 family	SLC 7 family		82	PF13520	APC	AA_permease_2	Amino acid permease
CE	CaEn|F54D12.3	Amino Acid-Polyamine-Organocation (APC) Superfamily	Transporters	Amino Acid-Polyamine-Organocation (APC) Superfamily	SLC7 family	SLC 7 family		82	PF13520	APC	AA_permease_2	Amino acid permease
CE	CaEn|T11F9.4b.1	Amino Acid-Polyamine-Organocation (APC) Superfamily	Transporters	Amino Acid-Polyamine-Organocation (APC) Superfamily	SLC7 family	SLC 7 family		82	PF13520	APC	AA_permease_2	Amino acid permease
CE	CaEn|T13A10.10a	Amino Acid-Polyamine-Organocation (APC) Superfamily	Transporters	Amino Acid-Polyamine-Organocation (APC) Superfamily	SLC7 family	SLC 7 family		82	PF13520	APC	AA_permease_2	Amino acid permease
CE	CaEn|Y53F4B.12b	Amino Acid-Polyamine-Organocation (APC) Superfamily	Transporters	Amino Acid-Polyamine-Organocation (APC) Superfamily	SLC7 family	SLC 7 family		82	PF13520	APC	AA_permease_2	Amino acid permease
CE	CaEn|Y53H1C.1b	Amino Acid-Polyamine-Organocation (APC) Superfamily	Transporters	Amino Acid-Polyamine-Organocation (APC) Superfamily	SLC7 family	SLC 7 family		82	PF13520	APC	AA_permease_2	Amino acid permease
CG	EKC21993	Amino Acid-Polyamine-Organocation (APC) Superfamily	Transporters	Amino Acid-Polyamine-Organocation (APC) Superfamily	SLC7 family	SLC 7 family		82	PF13520	APC	AA_permease_2	Amino acid permease
CG	EKC27005	Amino Acid-Polyamine-Organocation (APC) Superfamily	Transporters	Amino Acid-Polyamine-Organocation (APC) Superfamily	SLC7 family	SLC 7 family		82	PF13520	APC	AA_permease_2	Amino acid permease
CG	EKC27242	Amino Acid-Polyamine-Organocation (APC) Superfamily	Transporters	Amino Acid-Polyamine-Organocation (APC) Superfamily	SLC7 family	SLC 7 family		82	PF13520	APC	AA_permease_2	Amino acid permease
CG	EKC28548	Amino Acid-Polyamine-Organocation (APC) Superfamily	Transporters	Amino Acid-Polyamine-Organocation (APC) Superfamily	SLC7 family	SLC 7 family		82	PF13520	APC	AA_permease_2	Amino acid permease
CG	EKC28549	Amino Acid-Polyamine-Organocation (APC) Superfamily	Transporters	Amino Acid-Polyamine-Organocation (APC) Superfamily	SLC7 family	SLC 7 family		82	PF13520	APC	AA_permease_2	Amino acid permease
CG	EKC32243	Amino Acid-Polyamine-Organocation (APC) Superfamily	Transporters	Amino Acid-Polyamine-Organocation (APC) Superfamily	SLC7 family	SLC 7 family		82	PF13520	APC	AA_permease_2	Amino acid permease
CG	EKC33761	Amino Acid-Polyamine-Organocation (APC) Superfamily	Transporters	Amino Acid-Polyamine-Organocation (APC) Superfamily	SLC7 family	SLC 7 family		82	PF13520	APC	AA_permease_2	Amino acid permease
CG	EKC35130	Amino Acid-Polyamine-Organocation (APC) Superfamily	Transporters	Amino Acid-Polyamine-Organocation (APC) Superfamily	SLC7 family	SLC 7 family		82	PF13520	APC	AA_permease_2	Amino acid permease
CG	EKC35429	Amino Acid-Polyamine-Organocation (APC) Superfamily	Transporters	Amino Acid-Polyamine-Organocation (APC) Superfamily	SLC7 family	SLC 7 family		82	PF13520	APC	AA_permease_2	Amino acid permease
CG	EKC35738	Amino Acid-Polyamine-Organocation (APC) Superfamily	Transporters	Amino Acid-Polyamine-Organocation (APC) Superfamily	SLC7 family	SLC 7 family		82	PF13520	APC	AA_permease_2	Amino acid permease
CG	EKC36553	Amino Acid-Polyamine-Organocation (APC) Superfamily	Transporters	Amino Acid-Polyamine-Organocation (APC) Superfamily	SLC7 family	SLC 7 family		82	PF13520	APC	AA_permease_2	Amino acid permease
CG	EKC36734	Amino Acid-Polyamine-Organocation (APC) Superfamily	Transporters	Amino Acid-Polyamine-Organocation (APC) Superfamily	SLC7 family	SLC 7 family		82	PF13520	APC	AA_permease_2	Amino acid permease
CG	EKC38980	Amino Acid-Polyamine-Organocation (APC) Superfamily	Transporters	Amino Acid-Polyamine-Organocation (APC) Superfamily	SLC7 family	SLC 7 family		82	PF13520	APC	AA_permease_2	Amino acid permease
CG	EKC41132	Amino Acid-Polyamine-Organocation (APC) Superfamily	Transporters	Amino Acid-Polyamine-Organocation (APC) Superfamily	SLC7 family	SLC 7 family		82	PF13520	APC	AA_permease_2	Amino acid permease
CG	EKC42119	Amino Acid-Polyamine-Organocation (APC) Superfamily	Transporters	Amino Acid-Polyamine-Organocation (APC) Superfamily	SLC7 family	SLC 7 family		82	PF13520	APC	AA_permease_2	Amino acid permease
CI	CiIn|ENSCINP00000003086	Amino Acid-Polyamine-Organocation (APC) Superfamily	Transporters	Amino Acid-Polyamine-Organocation (APC) Superfamily	SLC7 family	SLC 7 family		82	PF13520	APC	AA_permease_2	Amino acid permease
CI	CiIn|ENSCINP00000003324	Amino Acid-Polyamine-Organocation (APC) Superfamily	Transporters	Amino Acid-Polyamine-Organocation (APC) Superfamily	SLC7 family	SLC 7 family		82	PF13520	APC	AA_permease_2	Amino acid permease
CI	CiIn|ENSCINP00000003326	Amino Acid-Polyamine-Organocation (APC) Superfamily	Transporters	Amino Acid-Polyamine-Organocation (APC) Superfamily	SLC7 family	SLC 7 family		82	PF13520	APC	AA_permease_2	Amino acid permease
CI	CiIn|ENSCINP00000004385	Amino Acid-Polyamine-Organocation (APC) Superfamily	Transporters	Amino Acid-Polyamine-Organocation (APC) Superfamily	SLC7 family	SLC 7 family		82	PF13520	APC	AA_permease_2	Amino acid permease
CI	CiIn|ENSCINP00000006752	Amino Acid-Polyamine-Organocation (APC) Superfamily	Transporters	Amino Acid-Polyamine-Organocation (APC) Superfamily	SLC7 family	SLC 7 family		82	PF13520	APC	AA_permease_2	Amino acid permease
CI	CiIn|ENSCINP00000008645	Amino Acid-Polyamine-Organocation (APC) Superfamily	Transporters	Amino Acid-Polyamine-Organocation (APC) Superfamily	SLC7 family	SLC 7 family		82	PF13520	APC	AA_permease_2	Amino acid permease
CI	CiIn|ENSCINP00000009112	Amino Acid-Polyamine-Organocation (APC) Superfamily	Transporters	Amino Acid-Polyamine-Organocation (APC) Superfamily	SLC7 family	SLC 7 family		82	PF13520	APC	AA_permease_2	Amino acid permease
CI	CiIn|ENSCINP00000010556	Amino Acid-Polyamine-Organocation (APC) Superfamily	Transporters	Amino Acid-Polyamine-Organocation (APC) Superfamily	SLC7 family	SLC 7 family		82	PF13520	APC	AA_permease_2	Amino acid permease
CI	CiIn|ENSCINP00000011426	Amino Acid-Polyamine-Organocation (APC) Superfamily	Transporters	Amino Acid-Polyamine-Organocation (APC) Superfamily	SLC7 family	SLC 7 family		82	PF13520	APC	AA_permease_2	Amino acid permease
CI	CiIn|ENSCINP00000012257	Amino Acid-Polyamine-Organocation (APC) Superfamily	Transporters	Amino Acid-Polyamine-Organocation (APC) Superfamily	SLC7 family	SLC 7 family		82	PF13520	APC	AA_permease_2	Amino acid permease
CI	CiIn|ENSCINP00000012266	Amino Acid-Polyamine-Organocation (APC) Superfamily	Transporters	Amino Acid-Polyamine-Organocation (APC) Superfamily	SLC7 family	SLC 7 family		82	PF13520	APC	AA_permease_2	Amino acid permease
CI	CiIn|ENSCINP00000012602	Amino Acid-Polyamine-Organocation (APC) Superfamily	Transporters	Amino Acid-Polyamine-Organocation (APC) Superfamily	SLC7 family	SLC 7 family		82	PF13520	APC	AA_permease_2	Amino acid permease
CI	CiIn|ENSCINP00000015071	Amino Acid-Polyamine-Organocation (APC) Superfamily	Transporters	Amino Acid-Polyamine-Organocation (APC) Superfamily	SLC7 family	SLC 7 family		82	PF13520	APC	AA_permease_2	Amino acid permease
CI	CiIn|ENSCINP00000015084	Amino Acid-Polyamine-Organocation (APC) Superfamily	Transporters	Amino Acid-Polyamine-Organocation (APC) Superfamily	SLC7 family	SLC 7 family		82	PF13520	APC	AA_permease_2	Amino acid permease
CI	CiIn|ENSCINP00000016047	Amino Acid-Polyamine-Organocation (APC) Superfamily	Transporters	Amino Acid-Polyamine-Organocation (APC) Superfamily	SLC7 family	SLC 7 family		82	PF13520	APC	AA_permease_2	Amino acid permease
CI	CiIn|ENSCINP00000016224	Amino Acid-Polyamine-Organocation (APC) Superfamily	Transporters	Amino Acid-Polyamine-Organocation (APC) Superfamily	SLC7 family	SLC 7 family		82	PF13520	APC	AA_permease_2	Amino acid permease
CI	CiIn|ENSCINP00000016227	Amino Acid-Polyamine-Organocation (APC) Superfamily	Transporters	Amino Acid-Polyamine-Organocation (APC) Superfamily	SLC7 family	SLC 7 family		82	PF13520	APC	AA_permease_2	Amino acid permease
CI	CiIn|ENSCINP00000016234	Amino Acid-Polyamine-Organocation (APC) Superfamily	Transporters	Amino Acid-Polyamine-Organocation (APC) Superfamily	SLC7 family	SLC 7 family		82	PF13520	APC	AA_permease_2	Amino acid permease
CI	CiIn|ENSCINP00000016859	Amino Acid-Polyamine-Organocation (APC) Superfamily	Transporters	Amino Acid-Polyamine-Organocation (APC) Superfamily	SLC7 family	SLC 7 family		82	PF13520	APC	AA_permease_2	Amino acid permease
CI	CiIn|ENSCINP00000017630	Amino Acid-Polyamine-Organocation (APC) Superfamily	Transporters	Amino Acid-Polyamine-Organocation (APC) Superfamily	SLC7 family	SLC 7 family		82	PF13520	APC	AA_permease_2	Amino acid permease
CI	CiIn|ENSCINP00000017702	Amino Acid-Polyamine-Organocation (APC) Superfamily	Transporters	Amino Acid-Polyamine-Organocation (APC) Superfamily	SLC7 family	SLC 7 family		82	PF13520	APC	AA_permease_2	Amino acid permease
CI	CiIn|ENSCINP00000017733	Amino Acid-Polyamine-Organocation (APC) Superfamily	Transporters	Amino Acid-Polyamine-Organocation (APC) Superfamily	SLC7 family	SLC 7 family		82	PF13520	APC	AA_permease_2	Amino acid permease
CI	CiIn|ENSCINP00000018908	Amino Acid-Polyamine-Organocation (APC) Superfamily	Transporters	Amino Acid-Polyamine-Organocation (APC) Superfamily	SLC7 family	SLC 7 family		82	PF13520	APC	AA_permease_2	Amino acid permease
CI	CiIn|ENSCINP00000019034	Amino Acid-Polyamine-Organocation (APC) Superfamily	Transporters	Amino Acid-Polyamine-Organocation (APC) Superfamily	SLC7 family	SLC 7 family		82	PF13520	APC	AA_permease_2	Amino acid permease
CI	CiIn|ENSCINP00000022022	Amino Acid-Polyamine-Organocation (APC) Superfamily	Transporters	Amino Acid-Polyamine-Organocation (APC) Superfamily	SLC7 family	SLC 7 family		82	PF13520	APC	AA_permease_2	Amino acid permease
CI	CiIn|ENSCINP00000022131	Amino Acid-Polyamine-Organocation (APC) Superfamily	Transporters	Amino Acid-Polyamine-Organocation (APC) Superfamily	SLC7 family	SLC 7 family		82	PF13520	APC	AA_permease_2	Amino acid permease
CI	CiIn|ENSCINP00000030948	Amino Acid-Polyamine-Organocation (APC) Superfamily	Transporters	Amino Acid-Polyamine-Organocation (APC) Superfamily	SLC7 family	SLC 7 family		82	PF13520	APC	AA_permease_2	Amino acid permease
CI	CiIn|ENSCINP00000032698	Amino Acid-Polyamine-Organocation (APC) Superfamily	Transporters	Amino Acid-Polyamine-Organocation (APC) Superfamily	SLC7 family	SLC 7 family		82	PF13520	APC	AA_permease_2	Amino acid permease
CI	CiIn|ENSCINP00000035683	Amino Acid-Polyamine-Organocation (APC) Superfamily	Transporters	Amino Acid-Polyamine-Organocation (APC) Superfamily	SLC7 family	SLC 7 family		82	PF13520	APC	AA_permease_2	Amino acid permease
CI	CiIn|ENSCINP00000035798	Amino Acid-Polyamine-Organocation (APC) Superfamily	Transporters	Amino Acid-Polyamine-Organocation (APC) Superfamily	SLC7 family	SLC 7 family		82	PF13520	APC	AA_permease_2	Amino acid permease
CI	CiIn|ENSCINP00000035871	Amino Acid-Polyamine-Organocation (APC) Superfamily	Transporters	Amino Acid-Polyamine-Organocation (APC) Superfamily	SLC7 family	SLC 7 family		82	PF13520	APC	AA_permease_2	Amino acid permease
CO	CaOw|CAOG_00548T0	Amino Acid-Polyamine-Organocation (APC) Superfamily	Transporters	Amino Acid-Polyamine-Organocation (APC) Superfamily	SLC7 family	SLC 7 family		82	PF13520	APC	AA_permease_2	Amino acid permease
CO	CaOw|CAOG_07497T0	Amino Acid-Polyamine-Organocation (APC) Superfamily	Transporters	Amino Acid-Polyamine-Organocation (APC) Superfamily	SLC7 family	SLC 7 family		82	PF13520	APC	AA_permease_2	Amino acid permease
CT	CaTe|106768	Amino Acid-Polyamine-Organocation (APC) Superfamily	Transporters	Amino Acid-Polyamine-Organocation (APC) Superfamily	SLC7 family	SLC 7 family		82	PF13520	APC	AA_permease_2	Amino acid permease
CT	CaTe|107634	Amino Acid-Polyamine-Organocation (APC) Superfamily	Transporters	Amino Acid-Polyamine-Organocation (APC) Superfamily	SLC7 family	SLC 7 family		82	PF13520	APC	AA_permease_2	Amino acid permease
CT	CaTe|115817	Amino Acid-Polyamine-Organocation (APC) Superfamily	Transporters	Amino Acid-Polyamine-Organocation (APC) Superfamily	SLC7 family	SLC 7 family		82	PF13520	APC	AA_permease_2	Amino acid permease
CT	CaTe|117568	Amino Acid-Polyamine-Organocation (APC) Superfamily	Transporters	Amino Acid-Polyamine-Organocation (APC) Superfamily	SLC7 family	SLC 7 family		82	PF13520	APC	AA_permease_2	Amino acid permease
CT	CaTe|118354	Amino Acid-Polyamine-Organocation (APC) Superfamily	Transporters	Amino Acid-Polyamine-Organocation (APC) Superfamily	SLC7 family	SLC 7 family		82	PF13520	APC	AA_permease_2	Amino acid permease
CT	CaTe|119893	Amino Acid-Polyamine-Organocation (APC) Superfamily	Transporters	Amino Acid-Polyamine-Organocation (APC) Superfamily	SLC7 family	SLC 7 family		82	PF13520	APC	AA_permease_2	Amino acid permease
CT	CaTe|121712	Amino Acid-Polyamine-Organocation (APC) Superfamily	Transporters	Amino Acid-Polyamine-Organocation (APC) Superfamily	SLC7 family	SLC 7 family		82	PF13520	APC	AA_permease_2	Amino acid permease
CT	CaTe|123368	Amino Acid-Polyamine-Organocation (APC) Superfamily	Transporters	Amino Acid-Polyamine-Organocation (APC) Superfamily	SLC7 family	SLC 7 family		82	PF13520	APC	AA_permease_2	Amino acid permease
CT	CaTe|143928	Amino Acid-Polyamine-Organocation (APC) Superfamily	Transporters	Amino Acid-Polyamine-Organocation (APC) Superfamily	SLC7 family	SLC 7 family		82	PF13520	APC	AA_permease_2	Amino acid permease
CT	CaTe|143990	Amino Acid-Polyamine-Organocation (APC) Superfamily	Transporters	Amino Acid-Polyamine-Organocation (APC) Superfamily	SLC7 family	SLC 7 family		82	PF13520	APC	AA_permease_2	Amino acid permease
CT	CaTe|147775	Amino Acid-Polyamine-Organocation (APC) Superfamily	Transporters	Amino Acid-Polyamine-Organocation (APC) Superfamily	SLC7 family	SLC 7 family		82	PF13520	APC	AA_permease_2	Amino acid permease
CT	CaTe|153744	Amino Acid-Polyamine-Organocation (APC) Superfamily	Transporters	Amino Acid-Polyamine-Organocation (APC) Superfamily	SLC7 family	SLC 7 family		82	PF13520	APC	AA_permease_2	Amino acid permease
CT	CaTe|170083	Amino Acid-Polyamine-Organocation (APC) Superfamily	Transporters	Amino Acid-Polyamine-Organocation (APC) Superfamily	SLC7 family	SLC 7 family		82	PF13520	APC	AA_permease_2	Amino acid permease
CT	CaTe|171724	Amino Acid-Polyamine-Organocation (APC) Superfamily	Transporters	Amino Acid-Polyamine-Organocation (APC) Superfamily	SLC7 family	SLC 7 family		82	PF13520	APC	AA_permease_2	Amino acid permease
CT	CaTe|181312	Amino Acid-Polyamine-Organocation (APC) Superfamily	Transporters	Amino Acid-Polyamine-Organocation (APC) Superfamily	SLC7 family	SLC 7 family		82	PF13520	APC	AA_permease_2	Amino acid permease
CT	CaTe|185200	Amino Acid-Polyamine-Organocation (APC) Superfamily	Transporters	Amino Acid-Polyamine-Organocation (APC) Superfamily	SLC7 family	SLC 7 family		82	PF13520	APC	AA_permease_2	Amino acid permease
CT	CaTe|187436	Amino Acid-Polyamine-Organocation (APC) Superfamily	Transporters	Amino Acid-Polyamine-Organocation (APC) Superfamily	SLC7 family	SLC 7 family		82	PF13520	APC	AA_permease_2	Amino acid permease
CT	CaTe|188922	Amino Acid-Polyamine-Organocation (APC) Superfamily	Transporters	Amino Acid-Polyamine-Organocation (APC) Superfamily	SLC7 family	SLC 7 family		82	PF13520	APC	AA_permease_2	Amino acid permease
CT	CaTe|192844	Amino Acid-Polyamine-Organocation (APC) Superfamily	Transporters	Amino Acid-Polyamine-Organocation (APC) Superfamily	SLC7 family	SLC 7 family		82	PF13520	APC	AA_permease_2	Amino acid permease
CT	CaTe|193964	Amino Acid-Polyamine-Organocation (APC) Superfamily	Transporters	Amino Acid-Polyamine-Organocation (APC) Superfamily	SLC7 family	SLC 7 family		82	PF13520	APC	AA_permease_2	Amino acid permease
CT	CaTe|194364	Amino Acid-Polyamine-Organocation (APC) Superfamily	Transporters	Amino Acid-Polyamine-Organocation (APC) Superfamily	SLC7 family	SLC 7 family		82	PF13520	APC	AA_permease_2	Amino acid permease
CT	CaTe|195357	Amino Acid-Polyamine-Organocation (APC) Superfamily	Transporters	Amino Acid-Polyamine-Organocation (APC) Superfamily	SLC7 family	SLC 7 family		82	PF13520	APC	AA_permease_2	Amino acid permease
CT	CaTe|195774	Amino Acid-Polyamine-Organocation (APC) Superfamily	Transporters	Amino Acid-Polyamine-Organocation (APC) Superfamily	SLC7 family	SLC 7 family		82	PF13520	APC	AA_permease_2	Amino acid permease
CT	CaTe|196675	Amino Acid-Polyamine-Organocation (APC) Superfamily	Transporters	Amino Acid-Polyamine-Organocation (APC) Superfamily	SLC7 family	SLC 7 family		82	PF13520	APC	AA_permease_2	Amino acid permease
CT	CaTe|197594	Amino Acid-Polyamine-Organocation (APC) Superfamily	Transporters	Amino Acid-Polyamine-Organocation (APC) Superfamily	SLC7 family	SLC 7 family		82	PF13520	APC	AA_permease_2	Amino acid permease
CT	CaTe|199564	Amino Acid-Polyamine-Organocation (APC) Superfamily	Transporters	Amino Acid-Polyamine-Organocation (APC) Superfamily	SLC7 family	SLC 7 family		82	PF13520	APC	AA_permease_2	Amino acid permease
CT	CaTe|199822	Amino Acid-Polyamine-Organocation (APC) Superfamily	Transporters	Amino Acid-Polyamine-Organocation (APC) Superfamily	SLC7 family	SLC 7 family		82	PF13520	APC	AA_permease_2	Amino acid permease
CT	CaTe|201482	Amino Acid-Polyamine-Organocation (APC) Superfamily	Transporters	Amino Acid-Polyamine-Organocation (APC) Superfamily	SLC7 family	SLC 7 family		82	PF13520	APC	AA_permease_2	Amino acid permease
CT	CaTe|202178	Amino Acid-Polyamine-Organocation (APC) Superfamily	Transporters	Amino Acid-Polyamine-Organocation (APC) Superfamily	SLC7 family	SLC 7 family		82	PF13520	APC	AA_permease_2	Amino acid permease
CT	CaTe|202650	Amino Acid-Polyamine-Organocation (APC) Superfamily	Transporters	Amino Acid-Polyamine-Organocation (APC) Superfamily	SLC7 family	SLC 7 family		82	PF13520	APC	AA_permease_2	Amino acid permease
CT	CaTe|211475	Amino Acid-Polyamine-Organocation (APC) Superfamily	Transporters	Amino Acid-Polyamine-Organocation (APC) Superfamily	SLC7 family	SLC 7 family		82	PF13520	APC	AA_permease_2	Amino acid permease
CT	CaTe|212253	Amino Acid-Polyamine-Organocation (APC) Superfamily	Transporters	Amino Acid-Polyamine-Organocation (APC) Superfamily	SLC7 family	SLC 7 family		82	PF13520	APC	AA_permease_2	Amino acid permease
CT	CaTe|213525	Amino Acid-Polyamine-Organocation (APC) Superfamily	Transporters	Amino Acid-Polyamine-Organocation (APC) Superfamily	SLC7 family	SLC 7 family		82	PF13520	APC	AA_permease_2	Amino acid permease
CT	CaTe|215385	Amino Acid-Polyamine-Organocation (APC) Superfamily	Transporters	Amino Acid-Polyamine-Organocation (APC) Superfamily	SLC7 family	SLC 7 family		82	PF13520	APC	AA_permease_2	Amino acid permease
CT	CaTe|215946	Amino Acid-Polyamine-Organocation (APC) Superfamily	Transporters	Amino Acid-Polyamine-Organocation (APC) Superfamily	SLC7 family	SLC 7 family		82	PF13520	APC	AA_permease_2	Amino acid permease
CT	CaTe|216664	Amino Acid-Polyamine-Organocation (APC) Superfamily	Transporters	Amino Acid-Polyamine-Organocation (APC) Superfamily	SLC7 family	SLC 7 family		82	PF13520	APC	AA_permease_2	Amino acid permease
CT	CaTe|219615	Amino Acid-Polyamine-Organocation (APC) Superfamily	Transporters	Amino Acid-Polyamine-Organocation (APC) Superfamily	SLC7 family	SLC 7 family		82	PF13520	APC	AA_permease_2	Amino acid permease
CT	CaTe|219996	Amino Acid-Polyamine-Organocation (APC) Superfamily	Transporters	Amino Acid-Polyamine-Organocation (APC) Superfamily	SLC7 family	SLC 7 family		82	PF13520	APC	AA_permease_2	Amino acid permease
CT	CaTe|23875	Amino Acid-Polyamine-Organocation (APC) Superfamily	Transporters	Amino Acid-Polyamine-Organocation (APC) Superfamily	SLC7 family	SLC 7 family		82	PF13520	APC	AA_permease_2	Amino acid permease
CT	CaTe|41927	Amino Acid-Polyamine-Organocation (APC) Superfamily	Transporters	Amino Acid-Polyamine-Organocation (APC) Superfamily	SLC7 family	SLC 7 family		82	PF13520	APC	AA_permease_2	Amino acid permease
CT	CaTe|43328	Amino Acid-Polyamine-Organocation (APC) Superfamily	Transporters	Amino Acid-Polyamine-Organocation (APC) Superfamily	SLC7 family	SLC 7 family		82	PF13520	APC	AA_permease_2	Amino acid permease
CT	CaTe|47654	Amino Acid-Polyamine-Organocation (APC) Superfamily	Transporters	Amino Acid-Polyamine-Organocation (APC) Superfamily	SLC7 family	SLC 7 family		82	PF13520	APC	AA_permease_2	Amino acid permease
CT	CaTe|49793	Amino Acid-Polyamine-Organocation (APC) Superfamily	Transporters	Amino Acid-Polyamine-Organocation (APC) Superfamily	SLC7 family	SLC 7 family		82	PF13520	APC	AA_permease_2	Amino acid permease
CT	CaTe|97936	Amino Acid-Polyamine-Organocation (APC) Superfamily	Transporters	Amino Acid-Polyamine-Organocation (APC) Superfamily	SLC7 family	SLC 7 family		82	PF13520	APC	AA_permease_2	Amino acid permease
DM	DrMe|FBpp0073761	Amino Acid-Polyamine-Organocation (APC) Superfamily	Transporters	Amino Acid-Polyamine-Organocation (APC) Superfamily	SLC7 family	SLC 7 family		82	PF13520	APC	AA_permease_2	Amino acid permease
DM	DrMe|FBpp0074557	Amino Acid-Polyamine-Organocation (APC) Superfamily	Transporters	Amino Acid-Polyamine-Organocation (APC) Superfamily	SLC7 family	SLC 7 family		82	PF13520	APC	AA_permease_2	Amino acid permease
DM	DrMe|FBpp0075379	Amino Acid-Polyamine-Organocation (APC) Superfamily	Transporters	Amino Acid-Polyamine-Organocation (APC) Superfamily	SLC7 family	SLC 7 family		82	PF13520	APC	AA_permease_2	Amino acid permease
DM	DrMe|FBpp0077892	Amino Acid-Polyamine-Organocation (APC) Superfamily	Transporters	Amino Acid-Polyamine-Organocation (APC) Superfamily	SLC7 family	SLC 7 family		82	PF13520	APC	AA_permease_2	Amino acid permease
DM	DrMe|FBpp0078206	Amino Acid-Polyamine-Organocation (APC) Superfamily	Transporters	Amino Acid-Polyamine-Organocation (APC) Superfamily	SLC7 family	SLC 7 family		82	PF13520	APC	AA_permease_2	Amino acid permease
DM	DrMe|FBpp0084502	Amino Acid-Polyamine-Organocation (APC) Superfamily	Transporters	Amino Acid-Polyamine-Organocation (APC) Superfamily	SLC7 family	SLC 7 family		82	PF13520	APC	AA_permease_2	Amino acid permease
DM	DrMe|FBpp0088598	Amino Acid-Polyamine-Organocation (APC) Superfamily	Transporters	Amino Acid-Polyamine-Organocation (APC) Superfamily	SLC7 family	SLC 7 family		82	PF13520	APC	AA_permease_2	Amino acid permease
DM	DrMe|FBpp0099766	Amino Acid-Polyamine-Organocation (APC) Superfamily	Transporters	Amino Acid-Polyamine-Organocation (APC) Superfamily	SLC7 family	SLC 7 family		82	PF13520	APC	AA_permease_2	Amino acid permease
DM	DrMe|FBpp0271785	Amino Acid-Polyamine-Organocation (APC) Superfamily	Transporters	Amino Acid-Polyamine-Organocation (APC) Superfamily	SLC7 family	SLC 7 family		82	PF13520	APC	AA_permease_2	Amino acid permease
DM	DrMe|FBpp0303023	Amino Acid-Polyamine-Organocation (APC) Superfamily	Transporters	Amino Acid-Polyamine-Organocation (APC) Superfamily	SLC7 family	SLC 7 family		82	PF13520	APC	AA_permease_2	Amino acid permease
DM	DrMe|FBpp0306616	Amino Acid-Polyamine-Organocation (APC) Superfamily	Transporters	Amino Acid-Polyamine-Organocation (APC) Superfamily	SLC7 family	SLC 7 family		82	PF13520	APC	AA_permease_2	Amino acid permease
DP	DaPu|129136	Amino Acid-Polyamine-Organocation (APC) Superfamily	Transporters	Amino Acid-Polyamine-Organocation (APC) Superfamily	SLC7 family	SLC 7 family		82	PF13520	APC	AA_permease_2	Amino acid permease
DP	DaPu|18649	Amino Acid-Polyamine-Organocation (APC) Superfamily	Transporters	Amino Acid-Polyamine-Organocation (APC) Superfamily	SLC7 family	SLC 7 family		82	PF13520	APC	AA_permease_2	Amino acid permease
DP	DaPu|208721	Amino Acid-Polyamine-Organocation (APC) Superfamily	Transporters	Amino Acid-Polyamine-Organocation (APC) Superfamily	SLC7 family	SLC 7 family		82	PF13520	APC	AA_permease_2	Amino acid permease
DP	DaPu|21886	Amino Acid-Polyamine-Organocation (APC) Superfamily	Transporters	Amino Acid-Polyamine-Organocation (APC) Superfamily	SLC7 family	SLC 7 family		82	PF13520	APC	AA_permease_2	Amino acid permease
DP	DaPu|236331	Amino Acid-Polyamine-Organocation (APC) Superfamily	Transporters	Amino Acid-Polyamine-Organocation (APC) Superfamily	SLC7 family	SLC 7 family		82	PF13520	APC	AA_permease_2	Amino acid permease
DP	DaPu|300005	Amino Acid-Polyamine-Organocation (APC) Superfamily	Transporters	Amino Acid-Polyamine-Organocation (APC) Superfamily	SLC7 family	SLC 7 family		82	PF13520	APC	AA_permease_2	Amino acid permease
DP	DaPu|308208	Amino Acid-Polyamine-Organocation (APC) Superfamily	Transporters	Amino Acid-Polyamine-Organocation (APC) Superfamily	SLC7 family	SLC 7 family		82	PF13520	APC	AA_permease_2	Amino acid permease
DP	DaPu|309272	Amino Acid-Polyamine-Organocation (APC) Superfamily	Transporters	Amino Acid-Polyamine-Organocation (APC) Superfamily	SLC7 family	SLC 7 family		82	PF13520	APC	AA_permease_2	Amino acid permease
DP	DaPu|313684	Amino Acid-Polyamine-Organocation (APC) Superfamily	Transporters	Amino Acid-Polyamine-Organocation (APC) Superfamily	SLC7 family	SLC 7 family		82	PF13520	APC	AA_permease_2	Amino acid permease
DP	DaPu|314266	Amino Acid-Polyamine-Organocation (APC) Superfamily	Transporters	Amino Acid-Polyamine-Organocation (APC) Superfamily	SLC7 family	SLC 7 family		82	PF13520	APC	AA_permease_2	Amino acid permease
DP	DaPu|314267	Amino Acid-Polyamine-Organocation (APC) Superfamily	Transporters	Amino Acid-Polyamine-Organocation (APC) Superfamily	SLC7 family	SLC 7 family		82	PF13520	APC	AA_permease_2	Amino acid permease
DP	DaPu|324131	Amino Acid-Polyamine-Organocation (APC) Superfamily	Transporters	Amino Acid-Polyamine-Organocation (APC) Superfamily	SLC7 family	SLC 7 family		82	PF13520	APC	AA_permease_2	Amino acid permease
DP	DaPu|327222	Amino Acid-Polyamine-Organocation (APC) Superfamily	Transporters	Amino Acid-Polyamine-Organocation (APC) Superfamily	SLC7 family	SLC 7 family		82	PF13520	APC	AA_permease_2	Amino acid permease
DP	DaPu|41191	Amino Acid-Polyamine-Organocation (APC) Superfamily	Transporters	Amino Acid-Polyamine-Organocation (APC) Superfamily	SLC7 family	SLC 7 family		82	PF13520	APC	AA_permease_2	Amino acid permease
DP	DaPu|45522	Amino Acid-Polyamine-Organocation (APC) Superfamily	Transporters	Amino Acid-Polyamine-Organocation (APC) Superfamily	SLC7 family	SLC 7 family		82	PF13520	APC	AA_permease_2	Amino acid permease
DP	DaPu|46947	Amino Acid-Polyamine-Organocation (APC) Superfamily	Transporters	Amino Acid-Polyamine-Organocation (APC) Superfamily	SLC7 family	SLC 7 family		82	PF13520	APC	AA_permease_2	Amino acid permease
DR	DaRe|ENSDARP00000012295	Amino Acid-Polyamine-Organocation (APC) Superfamily	Transporters	Amino Acid-Polyamine-Organocation (APC) Superfamily	SLC7 family	SLC 7 family		82	PF13520	APC	AA_permease_2	Amino acid permease
DR	DaRe|ENSDARP00000043726	Amino Acid-Polyamine-Organocation (APC) Superfamily	Transporters	Amino Acid-Polyamine-Organocation (APC) Superfamily	SLC7 family	SLC 7 family		82	PF13520	APC	AA_permease_2	Amino acid permease
DR	DaRe|ENSDARP00000045422	Amino Acid-Polyamine-Organocation (APC) Superfamily	Transporters	Amino Acid-Polyamine-Organocation (APC) Superfamily	SLC7 family	SLC 7 family		82	PF13520	APC	AA_permease_2	Amino acid permease
DR	DaRe|ENSDARP00000059439	Amino Acid-Polyamine-Organocation (APC) Superfamily	Transporters	Amino Acid-Polyamine-Organocation (APC) Superfamily	SLC7 family	SLC 7 family		82	PF13520	APC	AA_permease_2	Amino acid permease
DR	DaRe|ENSDARP00000067889	Amino Acid-Polyamine-Organocation (APC) Superfamily	Transporters	Amino Acid-Polyamine-Organocation (APC) Superfamily	SLC7 family	SLC 7 family		82	PF13520	APC	AA_permease_2	Amino acid permease
DR	DaRe|ENSDARP00000070263	Amino Acid-Polyamine-Organocation (APC) Superfamily	Transporters	Amino Acid-Polyamine-Organocation (APC) Superfamily	SLC7 family	SLC 7 family		82	PF13520	APC	AA_permease_2	Amino acid permease
DR	DaRe|ENSDARP00000070995	Amino Acid-Polyamine-Organocation (APC) Superfamily	Transporters	Amino Acid-Polyamine-Organocation (APC) Superfamily	SLC7 family	SLC 7 family		82	PF13520	APC	AA_permease_2	Amino acid permease
DR	DaRe|ENSDARP00000072012	Amino Acid-Polyamine-Organocation (APC) Superfamily	Transporters	Amino Acid-Polyamine-Organocation (APC) Superfamily	SLC7 family	SLC 7 family		82	PF13520	APC	AA_permease_2	Amino acid permease
DR	DaRe|ENSDARP00000073089	Amino Acid-Polyamine-Organocation (APC) Superfamily	Transporters	Amino Acid-Polyamine-Organocation (APC) Superfamily	SLC7 family	SLC 7 family		82	PF13520	APC	AA_permease_2	Amino acid permease
DR	DaRe|ENSDARP00000082351	Amino Acid-Polyamine-Organocation (APC) Superfamily	Transporters	Amino Acid-Polyamine-Organocation (APC) Superfamily	SLC7 family	SLC 7 family		82	PF13520	APC	AA_permease_2	Amino acid permease
DR	DaRe|ENSDARP00000089472	Amino Acid-Polyamine-Organocation (APC) Superfamily	Transporters	Amino Acid-Polyamine-Organocation (APC) Superfamily	SLC7 family	SLC 7 family		82	PF13520	APC	AA_permease_2	Amino acid permease
DR	DaRe|ENSDARP00000091252	Amino Acid-Polyamine-Organocation (APC) Superfamily	Transporters	Amino Acid-Polyamine-Organocation (APC) Superfamily	SLC7 family	SLC 7 family		82	PF13520	APC	AA_permease_2	Amino acid permease
DR	DaRe|ENSDARP00000094412	Amino Acid-Polyamine-Organocation (APC) Superfamily	Transporters	Amino Acid-Polyamine-Organocation (APC) Superfamily	SLC7 family	SLC 7 family		82	PF13520	APC	AA_permease_2	Amino acid permease
DR	DaRe|ENSDARP00000096274	Amino Acid-Polyamine-Organocation (APC) Superfamily	Transporters	Amino Acid-Polyamine-Organocation (APC) Superfamily	SLC7 family	SLC 7 family		82	PF13520	APC	AA_permease_2	Amino acid permease
DR	DaRe|ENSDARP00000108261	Amino Acid-Polyamine-Organocation (APC) Superfamily	Transporters	Amino Acid-Polyamine-Organocation (APC) Superfamily	SLC7 family	SLC 7 family		82	PF13520	APC	AA_permease_2	Amino acid permease
DR	DaRe|ENSDARP00000115765	Amino Acid-Polyamine-Organocation (APC) Superfamily	Transporters	Amino Acid-Polyamine-Organocation (APC) Superfamily	SLC7 family	SLC 7 family		82	PF13520	APC	AA_permease_2	Amino acid permease
DR	DaRe|ENSDARP00000121637	Amino Acid-Polyamine-Organocation (APC) Superfamily	Transporters	Amino Acid-Polyamine-Organocation (APC) Superfamily	SLC7 family	SLC 7 family		82	PF13520	APC	AA_permease_2	Amino acid permease
DR	DaRe|ENSDARP00000124849	Amino Acid-Polyamine-Organocation (APC) Superfamily	Transporters	Amino Acid-Polyamine-Organocation (APC) Superfamily	SLC7 family	SLC 7 family		82	PF13520	APC	AA_permease_2	Amino acid permease
DR	DaRe|ENSDARP00000133610	Amino Acid-Polyamine-Organocation (APC) Superfamily	Transporters	Amino Acid-Polyamine-Organocation (APC) Superfamily	SLC7 family	SLC 7 family		82	PF13520	APC	AA_permease_2	Amino acid permease
DR	DaRe|ENSDARP00000135330	Amino Acid-Polyamine-Organocation (APC) Superfamily	Transporters	Amino Acid-Polyamine-Organocation (APC) Superfamily	SLC7 family	SLC 7 family		82	PF13520	APC	AA_permease_2	Amino acid permease
DR	DaRe|ENSDARP00000135680	Amino Acid-Polyamine-Organocation (APC) Superfamily	Transporters	Amino Acid-Polyamine-Organocation (APC) Superfamily	SLC7 family	SLC 7 family		82	PF13520	APC	AA_permease_2	Amino acid permease
GG	GaGa|ENSGALP00000001257	Amino Acid-Polyamine-Organocation (APC) Superfamily	Transporters	Amino Acid-Polyamine-Organocation (APC) Superfamily	SLC7 family	SLC 7 family		82	PF13520	APC	AA_permease_2	Amino acid permease
GG	GaGa|ENSGALP00000003445	Amino Acid-Polyamine-Organocation (APC) Superfamily	Transporters	Amino Acid-Polyamine-Organocation (APC) Superfamily	SLC7 family	SLC 7 family		82	PF13520	APC	AA_permease_2	Amino acid permease
GG	GaGa|ENSGALP00000006942	Amino Acid-Polyamine-Organocation (APC) Superfamily	Transporters	Amino Acid-Polyamine-Organocation (APC) Superfamily	SLC7 family	SLC 7 family		82	PF13520	APC	AA_permease_2	Amino acid permease
GG	GaGa|ENSGALP00000007520	Amino Acid-Polyamine-Organocation (APC) Superfamily	Transporters	Amino Acid-Polyamine-Organocation (APC) Superfamily	SLC7 family	SLC 7 family		82	PF13520	APC	AA_permease_2	Amino acid permease
GG	GaGa|ENSGALP00000007521	Amino Acid-Polyamine-Organocation (APC) Superfamily	Transporters	Amino Acid-Polyamine-Organocation (APC) Superfamily	SLC7 family	SLC 7 family		82	PF13520	APC	AA_permease_2	Amino acid permease
GG	GaGa|ENSGALP00000009182	Amino Acid-Polyamine-Organocation (APC) Superfamily	Transporters	Amino Acid-Polyamine-Organocation (APC) Superfamily	SLC7 family	SLC 7 family		82	PF13520	APC	AA_permease_2	Amino acid permease
GG	GaGa|ENSGALP00000015210	Amino Acid-Polyamine-Organocation (APC) Superfamily	Transporters	Amino Acid-Polyamine-Organocation (APC) Superfamily	SLC7 family	SLC 7 family		82	PF13520	APC	AA_permease_2	Amino acid permease
GG	GaGa|ENSGALP00000015861	Amino Acid-Polyamine-Organocation (APC) Superfamily	Transporters	Amino Acid-Polyamine-Organocation (APC) Superfamily	SLC7 family	SLC 7 family		82	PF13520	APC	AA_permease_2	Amino acid permease
GG	GaGa|ENSGALP00000020919	Amino Acid-Polyamine-Organocation (APC) Superfamily	Transporters	Amino Acid-Polyamine-Organocation (APC) Superfamily	SLC7 family	SLC 7 family		82	PF13520	APC	AA_permease_2	Amino acid permease
GG	GaGa|ENSGALP00000025584	Amino Acid-Polyamine-Organocation (APC) Superfamily	Transporters	Amino Acid-Polyamine-Organocation (APC) Superfamily	SLC7 family	SLC 7 family		82	PF13520	APC	AA_permease_2	Amino acid permease
GG	GaGa|ENSGALP00000026542	Amino Acid-Polyamine-Organocation (APC) Superfamily	Transporters	Amino Acid-Polyamine-Organocation (APC) Superfamily	SLC7 family	SLC 7 family		82	PF13520	APC	AA_permease_2	Amino acid permease
GG	GaGa|ENSGALP00000027546	Amino Acid-Polyamine-Organocation (APC) Superfamily	Transporters	Amino Acid-Polyamine-Organocation (APC) Superfamily	SLC7 family	SLC 7 family		82	PF13520	APC	AA_permease_2	Amino acid permease
GG	GaGa|ENSGALP00000030215	Amino Acid-Polyamine-Organocation (APC) Superfamily	Transporters	Amino Acid-Polyamine-Organocation (APC) Superfamily	SLC7 family	SLC 7 family		82	PF13520	APC	AA_permease_2	Amino acid permease
GG	GaGa|ENSGALP00000033050	Amino Acid-Polyamine-Organocation (APC) Superfamily	Transporters	Amino Acid-Polyamine-Organocation (APC) Superfamily	SLC7 family	SLC 7 family		82	PF13520	APC	AA_permease_2	Amino acid permease
GG	GaGa|ENSGALP00000041429	Amino Acid-Polyamine-Organocation (APC) Superfamily	Transporters	Amino Acid-Polyamine-Organocation (APC) Superfamily	SLC7 family	SLC 7 family		82	PF13520	APC	AA_permease_2	Amino acid permease
GG	GaGa|ENSGALP00000041539	Amino Acid-Polyamine-Organocation (APC) Superfamily	Transporters	Amino Acid-Polyamine-Organocation (APC) Superfamily	SLC7 family	SLC 7 family		82	PF13520	APC	AA_permease_2	Amino acid permease
HS	HoSa|O43246	Amino Acid-Polyamine-Organocation (APC) Superfamily	Transporters	Amino Acid-Polyamine-Organocation (APC) Superfamily	SLC7 family	SLC 7 family		82	PF13520	APC	AA_permease_2	Amino acid permease
HS	HoSa|P30825	Amino Acid-Polyamine-Organocation (APC) Superfamily	Transporters	Amino Acid-Polyamine-Organocation (APC) Superfamily	SLC7 family	SLC 7 family		82	PF13520	APC	AA_permease_2	Amino acid permease
HS	HoSa|P52569	Amino Acid-Polyamine-Organocation (APC) Superfamily	Transporters	Amino Acid-Polyamine-Organocation (APC) Superfamily	SLC7 family	SLC 7 family		82	PF13520	APC	AA_permease_2	Amino acid permease
HS	HoSa|P82251	Amino Acid-Polyamine-Organocation (APC) Superfamily	Transporters	Amino Acid-Polyamine-Organocation (APC) Superfamily	SLC7 family	SLC 7 family		82	PF13520	APC	AA_permease_2	Amino acid permease
HS	HoSa|Q01650	Amino Acid-Polyamine-Organocation (APC) Superfamily	Transporters	Amino Acid-Polyamine-Organocation (APC) Superfamily	SLC7 family	SLC 7 family		82	PF13520	APC	AA_permease_2	Amino acid permease
HS	HoSa|Q8MH63	Amino Acid-Polyamine-Organocation (APC) Superfamily	Transporters	Amino Acid-Polyamine-Organocation (APC) Superfamily	SLC7 family	SLC 7 family		82	PF13520	APC	AA_permease_2	Amino acid permease
HS	HoSa|Q8TBB6	Amino Acid-Polyamine-Organocation (APC) Superfamily	Transporters	Amino Acid-Polyamine-Organocation (APC) Superfamily	SLC7 family	SLC 7 family		82	PF13520	APC	AA_permease_2	Amino acid permease
HS	HoSa|Q8TCU3	Amino Acid-Polyamine-Organocation (APC) Superfamily	Transporters	Amino Acid-Polyamine-Organocation (APC) Superfamily	SLC7 family	SLC 7 family		82	PF13520	APC	AA_permease_2	Amino acid permease
HS	HoSa|Q8WY07	Amino Acid-Polyamine-Organocation (APC) Superfamily	Transporters	Amino Acid-Polyamine-Organocation (APC) Superfamily	SLC7 family	SLC 7 family		82	PF13520	APC	AA_permease_2	Amino acid permease
HS	HoSa|Q92536	Amino Acid-Polyamine-Organocation (APC) Superfamily	Transporters	Amino Acid-Polyamine-Organocation (APC) Superfamily	SLC7 family	SLC 7 family		82	PF13520	APC	AA_permease_2	Amino acid permease
HS	HoSa|Q96RY7	Amino Acid-Polyamine-Organocation (APC) Superfamily	Transporters	Amino Acid-Polyamine-Organocation (APC) Superfamily	SLC7 family	SLC 7 family		82	PF13520	APC	AA_permease_2	Amino acid permease
HS	HoSa|Q9NS82	Amino Acid-Polyamine-Organocation (APC) Superfamily	Transporters	Amino Acid-Polyamine-Organocation (APC) Superfamily	SLC7 family	SLC 7 family		82	PF13520	APC	AA_permease_2	Amino acid permease
HS	HoSa|Q9UHI5	Amino Acid-Polyamine-Organocation (APC) Superfamily	Transporters	Amino Acid-Polyamine-Organocation (APC) Superfamily	SLC7 family	SLC 7 family		82	PF13520	APC	AA_permease_2	Amino acid permease
HS	HoSa|Q9UM01	Amino Acid-Polyamine-Organocation (APC) Superfamily	Transporters	Amino Acid-Polyamine-Organocation (APC) Superfamily	SLC7 family	SLC 7 family		82	PF13520	APC	AA_permease_2	Amino acid permease
HS	HoSa|Q9UPY5	Amino Acid-Polyamine-Organocation (APC) Superfamily	Transporters	Amino Acid-Polyamine-Organocation (APC) Superfamily	SLC7 family	SLC 7 family		82	PF13520	APC	AA_permease_2	Amino acid permease
IL	Intos63728.1	Amino Acid-Polyamine-Organocation (APC) Superfamily	Transporters	Amino Acid-Polyamine-Organocation (APC) Superfamily	SLC7 family	SLC 7 family		82	PF13520	APC	AA_permease_2	Amino acid permease
IL	Intos64261.1	Amino Acid-Polyamine-Organocation (APC) Superfamily	Transporters	Amino Acid-Polyamine-Organocation (APC) Superfamily	SLC7 family	SLC 7 family		82	PF13520	APC	AA_permease_2	Amino acid permease
IL	Intos65104.1	Amino Acid-Polyamine-Organocation (APC) Superfamily	Transporters	Amino Acid-Polyamine-Organocation (APC) Superfamily	SLC7 family	SLC 7 family		82	PF13520	APC	AA_permease_2	Amino acid permease
IL	Intos65386.1	Amino Acid-Polyamine-Organocation (APC) Superfamily	Transporters	Amino Acid-Polyamine-Organocation (APC) Superfamily	SLC7 family	SLC 7 family		82	PF13520	APC	AA_permease_2	Amino acid permease
IL	Intos67761.1	Amino Acid-Polyamine-Organocation (APC) Superfamily	Transporters	Amino Acid-Polyamine-Organocation (APC) Superfamily	SLC7 family	SLC 7 family		82	PF13520	APC	AA_permease_2	Amino acid permease
IL	Intos67912.1	Amino Acid-Polyamine-Organocation (APC) Superfamily	Transporters	Amino Acid-Polyamine-Organocation (APC) Superfamily	SLC7 family	SLC 7 family		82	PF13520	APC	AA_permease_2	Amino acid permease
IL	Intos67921.1	Amino Acid-Polyamine-Organocation (APC) Superfamily	Transporters	Amino Acid-Polyamine-Organocation (APC) Superfamily	SLC7 family	SLC 7 family		82	PF13520	APC	AA_permease_2	Amino acid permease
IL	Intos67936.1	Amino Acid-Polyamine-Organocation (APC) Superfamily	Transporters	Amino Acid-Polyamine-Organocation (APC) Superfamily	SLC7 family	SLC 7 family		82	PF13520	APC	AA_permease_2	Amino acid permease
IL	Intos68617.1	Amino Acid-Polyamine-Organocation (APC) Superfamily	Transporters	Amino Acid-Polyamine-Organocation (APC) Superfamily	SLC7 family	SLC 7 family		82	PF13520	APC	AA_permease_2	Amino acid permease
IL	Intos69258.1	Amino Acid-Polyamine-Organocation (APC) Superfamily	Transporters	Amino Acid-Polyamine-Organocation (APC) Superfamily	SLC7 family	SLC 7 family		82	PF13520	APC	AA_permease_2	Amino acid permease
IL	Intos69322.1	Amino Acid-Polyamine-Organocation (APC) Superfamily	Transporters	Amino Acid-Polyamine-Organocation (APC) Superfamily	SLC7 family	SLC 7 family		82	PF13520	APC	AA_permease_2	Amino acid permease
IL	Intos71204.1	Amino Acid-Polyamine-Organocation (APC) Superfamily	Transporters	Amino Acid-Polyamine-Organocation (APC) Superfamily	SLC7 family	SLC 7 family		82	PF13520	APC	AA_permease_2	Amino acid permease
IL	Intos71549.1	Amino Acid-Polyamine-Organocation (APC) Superfamily	Transporters	Amino Acid-Polyamine-Organocation (APC) Superfamily	SLC7 family	SLC 7 family		82	PF13520	APC	AA_permease_2	Amino acid permease
IL	Intos71853.1	Amino Acid-Polyamine-Organocation (APC) Superfamily	Transporters	Amino Acid-Polyamine-Organocation (APC) Superfamily	SLC7 family	SLC 7 family		82	PF13520	APC	AA_permease_2	Amino acid permease
LA	LiAn|g10228.t1	Amino Acid-Polyamine-Organocation (APC) Superfamily	Transporters	Amino Acid-Polyamine-Organocation (APC) Superfamily	SLC7 family	SLC 7 family		82	PF13520	APC	AA_permease_2	Amino acid permease
LA	LiAn|g16894.t1	Amino Acid-Polyamine-Organocation (APC) Superfamily	Transporters	Amino Acid-Polyamine-Organocation (APC) Superfamily	SLC7 family	SLC 7 family		82	PF13520	APC	AA_permease_2	Amino acid permease
LA	LiAn|g18172.t1	Amino Acid-Polyamine-Organocation (APC) Superfamily	Transporters	Amino Acid-Polyamine-Organocation (APC) Superfamily	SLC7 family	SLC 7 family		82	PF13520	APC	AA_permease_2	Amino acid permease
LA	LiAn|g19059.t1	Amino Acid-Polyamine-Organocation (APC) Superfamily	Transporters	Amino Acid-Polyamine-Organocation (APC) Superfamily	SLC7 family	SLC 7 family		82	PF13520	APC	AA_permease_2	Amino acid permease
LA	LiAn|g24080.t1	Amino Acid-Polyamine-Organocation (APC) Superfamily	Transporters	Amino Acid-Polyamine-Organocation (APC) Superfamily	SLC7 family	SLC 7 family		82	PF13520	APC	AA_permease_2	Amino acid permease
LA	LiAn|g24082.t1	Amino Acid-Polyamine-Organocation (APC) Superfamily	Transporters	Amino Acid-Polyamine-Organocation (APC) Superfamily	SLC7 family	SLC 7 family		82	PF13520	APC	AA_permease_2	Amino acid permease
LA	LiAn|g24240.t1	Amino Acid-Polyamine-Organocation (APC) Superfamily	Transporters	Amino Acid-Polyamine-Organocation (APC) Superfamily	SLC7 family	SLC 7 family		82	PF13520	APC	AA_permease_2	Amino acid permease
LA	LiAn|g24283.t1	Amino Acid-Polyamine-Organocation (APC) Superfamily	Transporters	Amino Acid-Polyamine-Organocation (APC) Superfamily	SLC7 family	SLC 7 family		82	PF13520	APC	AA_permease_2	Amino acid permease
LA	LiAn|g24284.t1	Amino Acid-Polyamine-Organocation (APC) Superfamily	Transporters	Amino Acid-Polyamine-Organocation (APC) Superfamily	SLC7 family	SLC 7 family		82	PF13520	APC	AA_permease_2	Amino acid permease
LA	LiAn|g25238.t1	Amino Acid-Polyamine-Organocation (APC) Superfamily	Transporters	Amino Acid-Polyamine-Organocation (APC) Superfamily	SLC7 family	SLC 7 family		82	PF13520	APC	AA_permease_2	Amino acid permease
LA	LiAn|g26404.t1	Amino Acid-Polyamine-Organocation (APC) Superfamily	Transporters	Amino Acid-Polyamine-Organocation (APC) Superfamily	SLC7 family	SLC 7 family		82	PF13520	APC	AA_permease_2	Amino acid permease
LA	LiAn|g26491.t1	Amino Acid-Polyamine-Organocation (APC) Superfamily	Transporters	Amino Acid-Polyamine-Organocation (APC) Superfamily	SLC7 family	SLC 7 family		82	PF13520	APC	AA_permease_2	Amino acid permease
LA	LiAn|g26854.t1	Amino Acid-Polyamine-Organocation (APC) Superfamily	Transporters	Amino Acid-Polyamine-Organocation (APC) Superfamily	SLC7 family	SLC 7 family		82	PF13520	APC	AA_permease_2	Amino acid permease
LA	LiAn|g3045.t1	Amino Acid-Polyamine-Organocation (APC) Superfamily	Transporters	Amino Acid-Polyamine-Organocation (APC) Superfamily	SLC7 family	SLC 7 family		82	PF13520	APC	AA_permease_2	Amino acid permease
LA	LiAn|g3047.t1	Amino Acid-Polyamine-Organocation (APC) Superfamily	Transporters	Amino Acid-Polyamine-Organocation (APC) Superfamily	SLC7 family	SLC 7 family		82	PF13520	APC	AA_permease_2	Amino acid permease
LA	LiAn|g3092.t1	Amino Acid-Polyamine-Organocation (APC) Superfamily	Transporters	Amino Acid-Polyamine-Organocation (APC) Superfamily	SLC7 family	SLC 7 family		82	PF13520	APC	AA_permease_2	Amino acid permease
LA	LiAn|g3093.t1	Amino Acid-Polyamine-Organocation (APC) Superfamily	Transporters	Amino Acid-Polyamine-Organocation (APC) Superfamily	SLC7 family	SLC 7 family		82	PF13520	APC	AA_permease_2	Amino acid permease
LA	LiAn|g32683.t1	Amino Acid-Polyamine-Organocation (APC) Superfamily	Transporters	Amino Acid-Polyamine-Organocation (APC) Superfamily	SLC7 family	SLC 7 family		82	PF13520	APC	AA_permease_2	Amino acid permease
LA	LiAn|g33934.t1	Amino Acid-Polyamine-Organocation (APC) Superfamily	Transporters	Amino Acid-Polyamine-Organocation (APC) Superfamily	SLC7 family	SLC 7 family		82	PF13520	APC	AA_permease_2	Amino acid permease
LA	LiAn|g5566.t1	Amino Acid-Polyamine-Organocation (APC) Superfamily	Transporters	Amino Acid-Polyamine-Organocation (APC) Superfamily	SLC7 family	SLC 7 family		82	PF13520	APC	AA_permease_2	Amino acid permease
LA	LiAn|g8373.t1	Amino Acid-Polyamine-Organocation (APC) Superfamily	Transporters	Amino Acid-Polyamine-Organocation (APC) Superfamily	SLC7 family	SLC 7 family		82	PF13520	APC	AA_permease_2	Amino acid permease
LA	LiAn|g8374.t1	Amino Acid-Polyamine-Organocation (APC) Superfamily	Transporters	Amino Acid-Polyamine-Organocation (APC) Superfamily	SLC7 family	SLC 7 family		82	PF13520	APC	AA_permease_2	Amino acid permease
LA	LiAn|g8375.t1	Amino Acid-Polyamine-Organocation (APC) Superfamily	Transporters	Amino Acid-Polyamine-Organocation (APC) Superfamily	SLC7 family	SLC 7 family		82	PF13520	APC	AA_permease_2	Amino acid permease
LA	LiAn|g9691.t1	Amino Acid-Polyamine-Organocation (APC) Superfamily	Transporters	Amino Acid-Polyamine-Organocation (APC) Superfamily	SLC7 family	SLC 7 family		82	PF13520	APC	AA_permease_2	Amino acid permease
LA	LiAn|g9692.t1	Amino Acid-Polyamine-Organocation (APC) Superfamily	Transporters	Amino Acid-Polyamine-Organocation (APC) Superfamily	SLC7 family	SLC 7 family		82	PF13520	APC	AA_permease_2	Amino acid permease
LG	LoGi|109029	Amino Acid-Polyamine-Organocation (APC) Superfamily	Transporters	Amino Acid-Polyamine-Organocation (APC) Superfamily	SLC7 family	SLC 7 family		82	PF13520	APC	AA_permease_2	Amino acid permease
LG	LoGi|122639	Amino Acid-Polyamine-Organocation (APC) Superfamily	Transporters	Amino Acid-Polyamine-Organocation (APC) Superfamily	SLC7 family	SLC 7 family		82	PF13520	APC	AA_permease_2	Amino acid permease
LG	LoGi|122747	Amino Acid-Polyamine-Organocation (APC) Superfamily	Transporters	Amino Acid-Polyamine-Organocation (APC) Superfamily	SLC7 family	SLC 7 family		82	PF13520	APC	AA_permease_2	Amino acid permease
LG	LoGi|128887	Amino Acid-Polyamine-Organocation (APC) Superfamily	Transporters	Amino Acid-Polyamine-Organocation (APC) Superfamily	SLC7 family	SLC 7 family		82	PF13520	APC	AA_permease_2	Amino acid permease
LG	LoGi|140967	Amino Acid-Polyamine-Organocation (APC) Superfamily	Transporters	Amino Acid-Polyamine-Organocation (APC) Superfamily	SLC7 family	SLC 7 family		82	PF13520	APC	AA_permease_2	Amino acid permease
LG	LoGi|144086	Amino Acid-Polyamine-Organocation (APC) Superfamily	Transporters	Amino Acid-Polyamine-Organocation (APC) Superfamily	SLC7 family	SLC 7 family		82	PF13520	APC	AA_permease_2	Amino acid permease
LG	LoGi|157946	Amino Acid-Polyamine-Organocation (APC) Superfamily	Transporters	Amino Acid-Polyamine-Organocation (APC) Superfamily	SLC7 family	SLC 7 family		82	PF13520	APC	AA_permease_2	Amino acid permease
LG	LoGi|159249	Amino Acid-Polyamine-Organocation (APC) Superfamily	Transporters	Amino Acid-Polyamine-Organocation (APC) Superfamily	SLC7 family	SLC 7 family		82	PF13520	APC	AA_permease_2	Amino acid permease
LG	LoGi|160167	Amino Acid-Polyamine-Organocation (APC) Superfamily	Transporters	Amino Acid-Polyamine-Organocation (APC) Superfamily	SLC7 family	SLC 7 family		82	PF13520	APC	AA_permease_2	Amino acid permease
LG	LoGi|170631	Amino Acid-Polyamine-Organocation (APC) Superfamily	Transporters	Amino Acid-Polyamine-Organocation (APC) Superfamily	SLC7 family	SLC 7 family		82	PF13520	APC	AA_permease_2	Amino acid permease
LG	LoGi|178302	Amino Acid-Polyamine-Organocation (APC) Superfamily	Transporters	Amino Acid-Polyamine-Organocation (APC) Superfamily	SLC7 family	SLC 7 family		82	PF13520	APC	AA_permease_2	Amino acid permease
LG	LoGi|179020	Amino Acid-Polyamine-Organocation (APC) Superfamily	Transporters	Amino Acid-Polyamine-Organocation (APC) Superfamily	SLC7 family	SLC 7 family		82	PF13520	APC	AA_permease_2	Amino acid permease
LG	LoGi|179200	Amino Acid-Polyamine-Organocation (APC) Superfamily	Transporters	Amino Acid-Polyamine-Organocation (APC) Superfamily	SLC7 family	SLC 7 family		82	PF13520	APC	AA_permease_2	Amino acid permease
LG	LoGi|184960	Amino Acid-Polyamine-Organocation (APC) Superfamily	Transporters	Amino Acid-Polyamine-Organocation (APC) Superfamily	SLC7 family	SLC 7 family		82	PF13520	APC	AA_permease_2	Amino acid permease
LG	LoGi|192459	Amino Acid-Polyamine-Organocation (APC) Superfamily	Transporters	Amino Acid-Polyamine-Organocation (APC) Superfamily	SLC7 family	SLC 7 family		82	PF13520	APC	AA_permease_2	Amino acid permease
LG	LoGi|202174	Amino Acid-Polyamine-Organocation (APC) Superfamily	Transporters	Amino Acid-Polyamine-Organocation (APC) Superfamily	SLC7 family	SLC 7 family		82	PF13520	APC	AA_permease_2	Amino acid permease
LG	LoGi|207718	Amino Acid-Polyamine-Organocation (APC) Superfamily	Transporters	Amino Acid-Polyamine-Organocation (APC) Superfamily	SLC7 family	SLC 7 family		82	PF13520	APC	AA_permease_2	Amino acid permease
LG	LoGi|209233	Amino Acid-Polyamine-Organocation (APC) Superfamily	Transporters	Amino Acid-Polyamine-Organocation (APC) Superfamily	SLC7 family	SLC 7 family		82	PF13520	APC	AA_permease_2	Amino acid permease
LG	LoGi|225086	Amino Acid-Polyamine-Organocation (APC) Superfamily	Transporters	Amino Acid-Polyamine-Organocation (APC) Superfamily	SLC7 family	SLC 7 family		82	PF13520	APC	AA_permease_2	Amino acid permease
LG	LoGi|231072	Amino Acid-Polyamine-Organocation (APC) Superfamily	Transporters	Amino Acid-Polyamine-Organocation (APC) Superfamily	SLC7 family	SLC 7 family		82	PF13520	APC	AA_permease_2	Amino acid permease
LG	LoGi|232209	Amino Acid-Polyamine-Organocation (APC) Superfamily	Transporters	Amino Acid-Polyamine-Organocation (APC) Superfamily	SLC7 family	SLC 7 family		82	PF13520	APC	AA_permease_2	Amino acid permease
LG	LoGi|234854	Amino Acid-Polyamine-Organocation (APC) Superfamily	Transporters	Amino Acid-Polyamine-Organocation (APC) Superfamily	SLC7 family	SLC 7 family		82	PF13520	APC	AA_permease_2	Amino acid permease
LG	LoGi|98193	Amino Acid-Polyamine-Organocation (APC) Superfamily	Transporters	Amino Acid-Polyamine-Organocation (APC) Superfamily	SLC7 family	SLC 7 family		82	PF13520	APC	AA_permease_2	Amino acid permease
MB	MoBr|27450|fgenesh2_pg.scaffold_19000104	Amino Acid-Polyamine-Organocation (APC) Superfamily	Transporters	Amino Acid-Polyamine-Organocation (APC) Superfamily	SLC7 family	SLC 7 family		82	PF13520	APC	AA_permease_2	Amino acid permease
ML	MnLe|ML02039a	Amino Acid-Polyamine-Organocation (APC) Superfamily	Transporters	Amino Acid-Polyamine-Organocation (APC) Superfamily	SLC7 family	SLC 7 family		82	PF13520	APC	AA_permease_2	Amino acid permease
ML	MnLe|ML03887a	Amino Acid-Polyamine-Organocation (APC) Superfamily	Transporters	Amino Acid-Polyamine-Organocation (APC) Superfamily	SLC7 family	SLC 7 family		82	PF13520	APC	AA_permease_2	Amino acid permease
ML	MnLe|ML045215a	Amino Acid-Polyamine-Organocation (APC) Superfamily	Transporters	Amino Acid-Polyamine-Organocation (APC) Superfamily	SLC7 family	SLC 7 family		82	PF13520	APC	AA_permease_2	Amino acid permease
ML	MnLe|ML046316a	Amino Acid-Polyamine-Organocation (APC) Superfamily	Transporters	Amino Acid-Polyamine-Organocation (APC) Superfamily	SLC7 family	SLC 7 family		82	PF13520	APC	AA_permease_2	Amino acid permease
ML	MnLe|ML04936a	Amino Acid-Polyamine-Organocation (APC) Superfamily	Transporters	Amino Acid-Polyamine-Organocation (APC) Superfamily	SLC7 family	SLC 7 family		82	PF13520	APC	AA_permease_2	Amino acid permease
ML	MnLe|ML05591a	Amino Acid-Polyamine-Organocation (APC) Superfamily	Transporters	Amino Acid-Polyamine-Organocation (APC) Superfamily	SLC7 family	SLC 7 family		82	PF13520	APC	AA_permease_2	Amino acid permease
ML	MnLe|ML05802a	Amino Acid-Polyamine-Organocation (APC) Superfamily	Transporters	Amino Acid-Polyamine-Organocation (APC) Superfamily	SLC7 family	SLC 7 family		82	PF13520	APC	AA_permease_2	Amino acid permease
ML	MnLe|ML06531a	Amino Acid-Polyamine-Organocation (APC) Superfamily	Transporters	Amino Acid-Polyamine-Organocation (APC) Superfamily	SLC7 family	SLC 7 family		82	PF13520	APC	AA_permease_2	Amino acid permease
ML	MnLe|ML06693a	Amino Acid-Polyamine-Organocation (APC) Superfamily	Transporters	Amino Acid-Polyamine-Organocation (APC) Superfamily	SLC7 family	SLC 7 family		82	PF13520	APC	AA_permease_2	Amino acid permease
ML	MnLe|ML067019a	Amino Acid-Polyamine-Organocation (APC) Superfamily	Transporters	Amino Acid-Polyamine-Organocation (APC) Superfamily	SLC7 family	SLC 7 family		82	PF13520	APC	AA_permease_2	Amino acid permease
ML	MnLe|ML067021a	Amino Acid-Polyamine-Organocation (APC) Superfamily	Transporters	Amino Acid-Polyamine-Organocation (APC) Superfamily	SLC7 family	SLC 7 family		82	PF13520	APC	AA_permease_2	Amino acid permease
ML	MnLe|ML09641a	Amino Acid-Polyamine-Organocation (APC) Superfamily	Transporters	Amino Acid-Polyamine-Organocation (APC) Superfamily	SLC7 family	SLC 7 family		82	PF13520	APC	AA_permease_2	Amino acid permease
ML	MnLe|ML14242a	Amino Acid-Polyamine-Organocation (APC) Superfamily	Transporters	Amino Acid-Polyamine-Organocation (APC) Superfamily	SLC7 family	SLC 7 family		82	PF13520	APC	AA_permease_2	Amino acid permease
ML	MnLe|ML14243a	Amino Acid-Polyamine-Organocation (APC) Superfamily	Transporters	Amino Acid-Polyamine-Organocation (APC) Superfamily	SLC7 family	SLC 7 family		82	PF13520	APC	AA_permease_2	Amino acid permease
ML	MnLe|ML28617a	Amino Acid-Polyamine-Organocation (APC) Superfamily	Transporters	Amino Acid-Polyamine-Organocation (APC) Superfamily	SLC7 family	SLC 7 family		82	PF13520	APC	AA_permease_2	Amino acid permease
ML	MnLe|ML29885a	Amino Acid-Polyamine-Organocation (APC) Superfamily	Transporters	Amino Acid-Polyamine-Organocation (APC) Superfamily	SLC7 family	SLC 7 family		82	PF13520	APC	AA_permease_2	Amino acid permease
MM	MuMu|ENSMUSP00000000984	Amino Acid-Polyamine-Organocation (APC) Superfamily	Transporters	Amino Acid-Polyamine-Organocation (APC) Superfamily	SLC7 family	SLC 7 family		82	PF13520	APC	AA_permease_2	Amino acid permease
MM	MuMu|ENSMUSP00000001854	Amino Acid-Polyamine-Organocation (APC) Superfamily	Transporters	Amino Acid-Polyamine-Organocation (APC) Superfamily	SLC7 family	SLC 7 family		82	PF13520	APC	AA_permease_2	Amino acid permease
MM	MuMu|ENSMUSP00000022787	Amino Acid-Polyamine-Organocation (APC) Superfamily	Transporters	Amino Acid-Polyamine-Organocation (APC) Superfamily	SLC7 family	SLC 7 family		82	PF13520	APC	AA_permease_2	Amino acid permease
MM	MuMu|ENSMUSP00000029297	Amino Acid-Polyamine-Organocation (APC) Superfamily	Transporters	Amino Acid-Polyamine-Organocation (APC) Superfamily	SLC7 family	SLC 7 family		82	PF13520	APC	AA_permease_2	Amino acid permease
MM	MuMu|ENSMUSP00000034378	Amino Acid-Polyamine-Organocation (APC) Superfamily	Transporters	Amino Acid-Polyamine-Organocation (APC) Superfamily	SLC7 family	SLC 7 family		82	PF13520	APC	AA_permease_2	Amino acid permease
MM	MuMu|ENSMUSP00000036228	Amino Acid-Polyamine-Organocation (APC) Superfamily	Transporters	Amino Acid-Polyamine-Organocation (APC) Superfamily	SLC7 family	SLC 7 family		82	PF13520	APC	AA_permease_2	Amino acid permease
MM	MuMu|ENSMUSP00000038574	Amino Acid-Polyamine-Organocation (APC) Superfamily	Transporters	Amino Acid-Polyamine-Organocation (APC) Superfamily	SLC7 family	SLC 7 family		82	PF13520	APC	AA_permease_2	Amino acid permease
MM	MuMu|ENSMUSP00000041557	Amino Acid-Polyamine-Organocation (APC) Superfamily	Transporters	Amino Acid-Polyamine-Organocation (APC) Superfamily	SLC7 family	SLC 7 family		82	PF13520	APC	AA_permease_2	Amino acid permease
MM	MuMu|ENSMUSP00000046714	Amino Acid-Polyamine-Organocation (APC) Superfamily	Transporters	Amino Acid-Polyamine-Organocation (APC) Superfamily	SLC7 family	SLC 7 family		82	PF13520	APC	AA_permease_2	Amino acid permease
MM	MuMu|ENSMUSP00000088803	Amino Acid-Polyamine-Organocation (APC) Superfamily	Transporters	Amino Acid-Polyamine-Organocation (APC) Superfamily	SLC7 family	SLC 7 family		82	PF13520	APC	AA_permease_2	Amino acid permease
MM	MuMu|ENSMUSP00000093548	Amino Acid-Polyamine-Organocation (APC) Superfamily	Transporters	Amino Acid-Polyamine-Organocation (APC) Superfamily	SLC7 family	SLC 7 family		82	PF13520	APC	AA_permease_2	Amino acid permease
MM	MuMu|ENSMUSP00000098914	Amino Acid-Polyamine-Organocation (APC) Superfamily	Transporters	Amino Acid-Polyamine-Organocation (APC) Superfamily	SLC7 family	SLC 7 family		82	PF13520	APC	AA_permease_2	Amino acid permease
MM	MuMu|ENSMUSP00000112726	Amino Acid-Polyamine-Organocation (APC) Superfamily	Transporters	Amino Acid-Polyamine-Organocation (APC) Superfamily	SLC7 family	SLC 7 family		82	PF13520	APC	AA_permease_2	Amino acid permease
MM	MuMu|ENSMUSP00000112848	Amino Acid-Polyamine-Organocation (APC) Superfamily	Transporters	Amino Acid-Polyamine-Organocation (APC) Superfamily	SLC7 family	SLC 7 family		82	PF13520	APC	AA_permease_2	Amino acid permease
MM	MuMu|ENSMUSP00000126800	Amino Acid-Polyamine-Organocation (APC) Superfamily	Transporters	Amino Acid-Polyamine-Organocation (APC) Superfamily	SLC7 family	SLC 7 family		82	PF13520	APC	AA_permease_2	Amino acid permease
MM	MuMu|ENSMUSP00000127280	Amino Acid-Polyamine-Organocation (APC) Superfamily	Transporters	Amino Acid-Polyamine-Organocation (APC) Superfamily	SLC7 family	SLC 7 family		82	PF13520	APC	AA_permease_2	Amino acid permease
MM	MuMu|ENSMUSP00000137943	Amino Acid-Polyamine-Organocation (APC) Superfamily	Transporters	Amino Acid-Polyamine-Organocation (APC) Superfamily	SLC7 family	SLC 7 family		82	PF13520	APC	AA_permease_2	Amino acid permease
NV	NeVe|v1g103718	Amino Acid-Polyamine-Organocation (APC) Superfamily	Transporters	Amino Acid-Polyamine-Organocation (APC) Superfamily	SLC7 family	SLC 7 family		82	PF13520	APC	AA_permease_2	Amino acid permease
NV	NeVe|v1g103727	Amino Acid-Polyamine-Organocation (APC) Superfamily	Transporters	Amino Acid-Polyamine-Organocation (APC) Superfamily	SLC7 family	SLC 7 family		82	PF13520	APC	AA_permease_2	Amino acid permease
NV	NeVe|v1g104084	Amino Acid-Polyamine-Organocation (APC) Superfamily	Transporters	Amino Acid-Polyamine-Organocation (APC) Superfamily	SLC7 family	SLC 7 family		82	PF13520	APC	AA_permease_2	Amino acid permease
NV	NeVe|v1g105857	Amino Acid-Polyamine-Organocation (APC) Superfamily	Transporters	Amino Acid-Polyamine-Organocation (APC) Superfamily	SLC7 family	SLC 7 family		82	PF13520	APC	AA_permease_2	Amino acid permease
NV	NeVe|v1g124568	Amino Acid-Polyamine-Organocation (APC) Superfamily	Transporters	Amino Acid-Polyamine-Organocation (APC) Superfamily	SLC7 family	SLC 7 family		82	PF13520	APC	AA_permease_2	Amino acid permease
NV	NeVe|v1g141499	Amino Acid-Polyamine-Organocation (APC) Superfamily	Transporters	Amino Acid-Polyamine-Organocation (APC) Superfamily	SLC7 family	SLC 7 family		82	PF13520	APC	AA_permease_2	Amino acid permease
NV	NeVe|v1g153144	Amino Acid-Polyamine-Organocation (APC) Superfamily	Transporters	Amino Acid-Polyamine-Organocation (APC) Superfamily	SLC7 family	SLC 7 family		82	PF13520	APC	AA_permease_2	Amino acid permease
NV	NeVe|v1g167234	Amino Acid-Polyamine-Organocation (APC) Superfamily	Transporters	Amino Acid-Polyamine-Organocation (APC) Superfamily	SLC7 family	SLC 7 family		82	PF13520	APC	AA_permease_2	Amino acid permease
NV	NeVe|v1g167343	Amino Acid-Polyamine-Organocation (APC) Superfamily	Transporters	Amino Acid-Polyamine-Organocation (APC) Superfamily	SLC7 family	SLC 7 family		82	PF13520	APC	AA_permease_2	Amino acid permease
NV	NeVe|v1g170515	Amino Acid-Polyamine-Organocation (APC) Superfamily	Transporters	Amino Acid-Polyamine-Organocation (APC) Superfamily	SLC7 family	SLC 7 family		82	PF13520	APC	AA_permease_2	Amino acid permease
NV	NeVe|v1g185303	Amino Acid-Polyamine-Organocation (APC) Superfamily	Transporters	Amino Acid-Polyamine-Organocation (APC) Superfamily	SLC7 family	SLC 7 family		82	PF13520	APC	AA_permease_2	Amino acid permease
NV	NeVe|v1g207310	Amino Acid-Polyamine-Organocation (APC) Superfamily	Transporters	Amino Acid-Polyamine-Organocation (APC) Superfamily	SLC7 family	SLC 7 family		82	PF13520	APC	AA_permease_2	Amino acid permease
NV	NeVe|v1g210412	Amino Acid-Polyamine-Organocation (APC) Superfamily	Transporters	Amino Acid-Polyamine-Organocation (APC) Superfamily	SLC7 family	SLC 7 family		82	PF13520	APC	AA_permease_2	Amino acid permease
NV	NeVe|v1g213034	Amino Acid-Polyamine-Organocation (APC) Superfamily	Transporters	Amino Acid-Polyamine-Organocation (APC) Superfamily	SLC7 family	SLC 7 family		82	PF13520	APC	AA_permease_2	Amino acid permease
NV	NeVe|v1g229428	Amino Acid-Polyamine-Organocation (APC) Superfamily	Transporters	Amino Acid-Polyamine-Organocation (APC) Superfamily	SLC7 family	SLC 7 family		82	PF13520	APC	AA_permease_2	Amino acid permease
NV	NeVe|v1g232624	Amino Acid-Polyamine-Organocation (APC) Superfamily	Transporters	Amino Acid-Polyamine-Organocation (APC) Superfamily	SLC7 family	SLC 7 family		82	PF13520	APC	AA_permease_2	Amino acid permease
NV	NeVe|v1g234744	Amino Acid-Polyamine-Organocation (APC) Superfamily	Transporters	Amino Acid-Polyamine-Organocation (APC) Superfamily	SLC7 family	SLC 7 family		82	PF13520	APC	AA_permease_2	Amino acid permease
NV	NeVe|v1g236893	Amino Acid-Polyamine-Organocation (APC) Superfamily	Transporters	Amino Acid-Polyamine-Organocation (APC) Superfamily	SLC7 family	SLC 7 family		82	PF13520	APC	AA_permease_2	Amino acid permease
NV	NeVe|v1g248694	Amino Acid-Polyamine-Organocation (APC) Superfamily	Transporters	Amino Acid-Polyamine-Organocation (APC) Superfamily	SLC7 family	SLC 7 family		82	PF13520	APC	AA_permease_2	Amino acid permease
NV	NeVe|v1g36069	Amino Acid-Polyamine-Organocation (APC) Superfamily	Transporters	Amino Acid-Polyamine-Organocation (APC) Superfamily	SLC7 family	SLC 7 family		82	PF13520	APC	AA_permease_2	Amino acid permease
NV	NeVe|v1g42420	Amino Acid-Polyamine-Organocation (APC) Superfamily	Transporters	Amino Acid-Polyamine-Organocation (APC) Superfamily	SLC7 family	SLC 7 family		82	PF13520	APC	AA_permease_2	Amino acid permease
NV	NeVe|v1g90704	Amino Acid-Polyamine-Organocation (APC) Superfamily	Transporters	Amino Acid-Polyamine-Organocation (APC) Superfamily	SLC7 family	SLC 7 family		82	PF13520	APC	AA_permease_2	Amino acid permease
SM	ScMa|Smp_004190	Amino Acid-Polyamine-Organocation (APC) Superfamily	Transporters	Amino Acid-Polyamine-Organocation (APC) Superfamily	SLC7 family	SLC 7 family		82	PF13520	APC	AA_permease_2	Amino acid permease
SM	ScMa|Smp_054010	Amino Acid-Polyamine-Organocation (APC) Superfamily	Transporters	Amino Acid-Polyamine-Organocation (APC) Superfamily	SLC7 family	SLC 7 family		82	PF13520	APC	AA_permease_2	Amino acid permease
SM	ScMa|Smp_083990	Amino Acid-Polyamine-Organocation (APC) Superfamily	Transporters	Amino Acid-Polyamine-Organocation (APC) Superfamily	SLC7 family	SLC 7 family		82	PF13520	APC	AA_permease_2	Amino acid permease
SM	ScMa|Smp_123010	Amino Acid-Polyamine-Organocation (APC) Superfamily	Transporters	Amino Acid-Polyamine-Organocation (APC) Superfamily	SLC7 family	SLC 7 family		82	PF13520	APC	AA_permease_2	Amino acid permease
SM	ScMa|Smp_127000	Amino Acid-Polyamine-Organocation (APC) Superfamily	Transporters	Amino Acid-Polyamine-Organocation (APC) Superfamily	SLC7 family	SLC 7 family		82	PF13520	APC	AA_permease_2	Amino acid permease
SM	ScMa|Smp_150990	Amino Acid-Polyamine-Organocation (APC) Superfamily	Transporters	Amino Acid-Polyamine-Organocation (APC) Superfamily	SLC7 family	SLC 7 family		82	PF13520	APC	AA_permease_2	Amino acid permease
SM	ScMa|Smp_151000	Amino Acid-Polyamine-Organocation (APC) Superfamily	Transporters	Amino Acid-Polyamine-Organocation (APC) Superfamily	SLC7 family	SLC 7 family		82	PF13520	APC	AA_permease_2	Amino acid permease
SM	ScMa|Smp_151090	Amino Acid-Polyamine-Organocation (APC) Superfamily	Transporters	Amino Acid-Polyamine-Organocation (APC) Superfamily	SLC7 family	SLC 7 family		82	PF13520	APC	AA_permease_2	Amino acid permease
SM	ScMa|Smp_176930	Amino Acid-Polyamine-Organocation (APC) Superfamily	Transporters	Amino Acid-Polyamine-Organocation (APC) Superfamily	SLC7 family	SLC 7 family		82	PF13520	APC	AA_permease_2	Amino acid permease
SM	ScMa|Smp_176940	Amino Acid-Polyamine-Organocation (APC) Superfamily	Transporters	Amino Acid-Polyamine-Organocation (APC) Superfamily	SLC7 family	SLC 7 family		82	PF13520	APC	AA_permease_2	Amino acid permease
SP	StPu|SPU_001285	Amino Acid-Polyamine-Organocation (APC) Superfamily	Transporters	Amino Acid-Polyamine-Organocation (APC) Superfamily	SLC7 family	SLC 7 family		82	PF13520	APC	AA_permease_2	Amino acid permease
SP	StPu|SPU_001286	Amino Acid-Polyamine-Organocation (APC) Superfamily	Transporters	Amino Acid-Polyamine-Organocation (APC) Superfamily	SLC7 family	SLC 7 family		82	PF13520	APC	AA_permease_2	Amino acid permease
SP	StPu|SPU_002427	Amino Acid-Polyamine-Organocation (APC) Superfamily	Transporters	Amino Acid-Polyamine-Organocation (APC) Superfamily	SLC7 family	SLC 7 family		82	PF13520	APC	AA_permease_2	Amino acid permease
SP	StPu|SPU_002429	Amino Acid-Polyamine-Organocation (APC) Superfamily	Transporters	Amino Acid-Polyamine-Organocation (APC) Superfamily	SLC7 family	SLC 7 family		82	PF13520	APC	AA_permease_2	Amino acid permease
SP	StPu|SPU_004209	Amino Acid-Polyamine-Organocation (APC) Superfamily	Transporters	Amino Acid-Polyamine-Organocation (APC) Superfamily	SLC7 family	SLC 7 family		82	PF13520	APC	AA_permease_2	Amino acid permease
SP	StPu|SPU_004210	Amino Acid-Polyamine-Organocation (APC) Superfamily	Transporters	Amino Acid-Polyamine-Organocation (APC) Superfamily	SLC7 family	SLC 7 family		82	PF13520	APC	AA_permease_2	Amino acid permease
SP	StPu|SPU_004503	Amino Acid-Polyamine-Organocation (APC) Superfamily	Transporters	Amino Acid-Polyamine-Organocation (APC) Superfamily	SLC7 family	SLC 7 family		82	PF13520	APC	AA_permease_2	Amino acid permease
SP	StPu|SPU_004504	Amino Acid-Polyamine-Organocation (APC) Superfamily	Transporters	Amino Acid-Polyamine-Organocation (APC) Superfamily	SLC7 family	SLC 7 family		82	PF13520	APC	AA_permease_2	Amino acid permease
SP	StPu|SPU_004505	Amino Acid-Polyamine-Organocation (APC) Superfamily	Transporters	Amino Acid-Polyamine-Organocation (APC) Superfamily	SLC7 family	SLC 7 family		82	PF13520	APC	AA_permease_2	Amino acid permease
SP	StPu|SPU_004506	Amino Acid-Polyamine-Organocation (APC) Superfamily	Transporters	Amino Acid-Polyamine-Organocation (APC) Superfamily	SLC7 family	SLC 7 family		82	PF13520	APC	AA_permease_2	Amino acid permease
SP	StPu|SPU_005290	Amino Acid-Polyamine-Organocation (APC) Superfamily	Transporters	Amino Acid-Polyamine-Organocation (APC) Superfamily	SLC7 family	SLC 7 family		82	PF13520	APC	AA_permease_2	Amino acid permease
SP	StPu|SPU_005540	Amino Acid-Polyamine-Organocation (APC) Superfamily	Transporters	Amino Acid-Polyamine-Organocation (APC) Superfamily	SLC7 family	SLC 7 family		82	PF13520	APC	AA_permease_2	Amino acid permease
SP	StPu|SPU_005541	Amino Acid-Polyamine-Organocation (APC) Superfamily	Transporters	Amino Acid-Polyamine-Organocation (APC) Superfamily	SLC7 family	SLC 7 family		82	PF13520	APC	AA_permease_2	Amino acid permease
SP	StPu|SPU_005761	Amino Acid-Polyamine-Organocation (APC) Superfamily	Transporters	Amino Acid-Polyamine-Organocation (APC) Superfamily	SLC7 family	SLC 7 family		82	PF13520	APC	AA_permease_2	Amino acid permease
SP	StPu|SPU_007217	Amino Acid-Polyamine-Organocation (APC) Superfamily	Transporters	Amino Acid-Polyamine-Organocation (APC) Superfamily	SLC7 family	SLC 7 family		82	PF13520	APC	AA_permease_2	Amino acid permease
SP	StPu|SPU_007905	Amino Acid-Polyamine-Organocation (APC) Superfamily	Transporters	Amino Acid-Polyamine-Organocation (APC) Superfamily	SLC7 family	SLC 7 family		82	PF13520	APC	AA_permease_2	Amino acid permease
SP	StPu|SPU_007985	Amino Acid-Polyamine-Organocation (APC) Superfamily	Transporters	Amino Acid-Polyamine-Organocation (APC) Superfamily	SLC7 family	SLC 7 family		82	PF13520	APC	AA_permease_2	Amino acid permease
SP	StPu|SPU_008803	Amino Acid-Polyamine-Organocation (APC) Superfamily	Transporters	Amino Acid-Polyamine-Organocation (APC) Superfamily	SLC7 family	SLC 7 family		82	PF13520	APC	AA_permease_2	Amino acid permease
SP	StPu|SPU_008804	Amino Acid-Polyamine-Organocation (APC) Superfamily	Transporters	Amino Acid-Polyamine-Organocation (APC) Superfamily	SLC7 family	SLC 7 family		82	PF13520	APC	AA_permease_2	Amino acid permease
SP	StPu|SPU_008806	Amino Acid-Polyamine-Organocation (APC) Superfamily	Transporters	Amino Acid-Polyamine-Organocation (APC) Superfamily	SLC7 family	SLC 7 family		82	PF13520	APC	AA_permease_2	Amino acid permease
SP	StPu|SPU_009252	Amino Acid-Polyamine-Organocation (APC) Superfamily	Transporters	Amino Acid-Polyamine-Organocation (APC) Superfamily	SLC7 family	SLC 7 family		82	PF13520	APC	AA_permease_2	Amino acid permease
SP	StPu|SPU_009609	Amino Acid-Polyamine-Organocation (APC) Superfamily	Transporters	Amino Acid-Polyamine-Organocation (APC) Superfamily	SLC7 family	SLC 7 family		82	PF13520	APC	AA_permease_2	Amino acid permease
SP	StPu|SPU_010051	Amino Acid-Polyamine-Organocation (APC) Superfamily	Transporters	Amino Acid-Polyamine-Organocation (APC) Superfamily	SLC7 family	SLC 7 family		82	PF13520	APC	AA_permease_2	Amino acid permease
SP	StPu|SPU_011041	Amino Acid-Polyamine-Organocation (APC) Superfamily	Transporters	Amino Acid-Polyamine-Organocation (APC) Superfamily	SLC7 family	SLC 7 family		82	PF13520	APC	AA_permease_2	Amino acid permease
SP	StPu|SPU_011434	Amino Acid-Polyamine-Organocation (APC) Superfamily	Transporters	Amino Acid-Polyamine-Organocation (APC) Superfamily	SLC7 family	SLC 7 family		82	PF13520	APC	AA_permease_2	Amino acid permease
SP	StPu|SPU_013231	Amino Acid-Polyamine-Organocation (APC) Superfamily	Transporters	Amino Acid-Polyamine-Organocation (APC) Superfamily	SLC7 family	SLC 7 family		82	PF13520	APC	AA_permease_2	Amino acid permease
SP	StPu|SPU_013361	Amino Acid-Polyamine-Organocation (APC) Superfamily	Transporters	Amino Acid-Polyamine-Organocation (APC) Superfamily	SLC7 family	SLC 7 family		82	PF13520	APC	AA_permease_2	Amino acid permease
SP	StPu|SPU_013942	Amino Acid-Polyamine-Organocation (APC) Superfamily	Transporters	Amino Acid-Polyamine-Organocation (APC) Superfamily	SLC7 family	SLC 7 family		82	PF13520	APC	AA_permease_2	Amino acid permease
SP	StPu|SPU_013943	Amino Acid-Polyamine-Organocation (APC) Superfamily	Transporters	Amino Acid-Polyamine-Organocation (APC) Superfamily	SLC7 family	SLC 7 family		82	PF13520	APC	AA_permease_2	Amino acid permease
SP	StPu|SPU_013944	Amino Acid-Polyamine-Organocation (APC) Superfamily	Transporters	Amino Acid-Polyamine-Organocation (APC) Superfamily	SLC7 family	SLC 7 family		82	PF13520	APC	AA_permease_2	Amino acid permease
SP	StPu|SPU_015059	Amino Acid-Polyamine-Organocation (APC) Superfamily	Transporters	Amino Acid-Polyamine-Organocation (APC) Superfamily	SLC7 family	SLC 7 family		82	PF13520	APC	AA_permease_2	Amino acid permease
SP	StPu|SPU_015248	Amino Acid-Polyamine-Organocation (APC) Superfamily	Transporters	Amino Acid-Polyamine-Organocation (APC) Superfamily	SLC7 family	SLC 7 family		82	PF13520	APC	AA_permease_2	Amino acid permease
SP	StPu|SPU_015434	Amino Acid-Polyamine-Organocation (APC) Superfamily	Transporters	Amino Acid-Polyamine-Organocation (APC) Superfamily	SLC7 family	SLC 7 family		82	PF13520	APC	AA_permease_2	Amino acid permease
SP	StPu|SPU_015946	Amino Acid-Polyamine-Organocation (APC) Superfamily	Transporters	Amino Acid-Polyamine-Organocation (APC) Superfamily	SLC7 family	SLC 7 family		82	PF13520	APC	AA_permease_2	Amino acid permease
SP	StPu|SPU_016082.a	Amino Acid-Polyamine-Organocation (APC) Superfamily	Transporters	Amino Acid-Polyamine-Organocation (APC) Superfamily	SLC7 family	SLC 7 family		82	PF13520	APC	AA_permease_2	Amino acid permease
SP	StPu|SPU_016924	Amino Acid-Polyamine-Organocation (APC) Superfamily	Transporters	Amino Acid-Polyamine-Organocation (APC) Superfamily	SLC7 family	SLC 7 family		82	PF13520	APC	AA_permease_2	Amino acid permease
SP	StPu|SPU_017342	Amino Acid-Polyamine-Organocation (APC) Superfamily	Transporters	Amino Acid-Polyamine-Organocation (APC) Superfamily	SLC7 family	SLC 7 family		82	PF13520	APC	AA_permease_2	Amino acid permease
SP	StPu|SPU_019212	Amino Acid-Polyamine-Organocation (APC) Superfamily	Transporters	Amino Acid-Polyamine-Organocation (APC) Superfamily	SLC7 family	SLC 7 family		82	PF13520	APC	AA_permease_2	Amino acid permease
SP	StPu|SPU_020155	Amino Acid-Polyamine-Organocation (APC) Superfamily	Transporters	Amino Acid-Polyamine-Organocation (APC) Superfamily	SLC7 family	SLC 7 family		82	PF13520	APC	AA_permease_2	Amino acid permease
SP	StPu|SPU_020159	Amino Acid-Polyamine-Organocation (APC) Superfamily	Transporters	Amino Acid-Polyamine-Organocation (APC) Superfamily	SLC7 family	SLC 7 family		82	PF13520	APC	AA_permease_2	Amino acid permease
SP	StPu|SPU_020211	Amino Acid-Polyamine-Organocation (APC) Superfamily	Transporters	Amino Acid-Polyamine-Organocation (APC) Superfamily	SLC7 family	SLC 7 family		82	PF13520	APC	AA_permease_2	Amino acid permease
SP	StPu|SPU_020212	Amino Acid-Polyamine-Organocation (APC) Superfamily	Transporters	Amino Acid-Polyamine-Organocation (APC) Superfamily	SLC7 family	SLC 7 family		82	PF13520	APC	AA_permease_2	Amino acid permease
SP	StPu|SPU_021169	Amino Acid-Polyamine-Organocation (APC) Superfamily	Transporters	Amino Acid-Polyamine-Organocation (APC) Superfamily	SLC7 family	SLC 7 family		82	PF13520	APC	AA_permease_2	Amino acid permease
SP	StPu|SPU_022774	Amino Acid-Polyamine-Organocation (APC) Superfamily	Transporters	Amino Acid-Polyamine-Organocation (APC) Superfamily	SLC7 family	SLC 7 family		82	PF13520	APC	AA_permease_2	Amino acid permease
SP	StPu|SPU_023155	Amino Acid-Polyamine-Organocation (APC) Superfamily	Transporters	Amino Acid-Polyamine-Organocation (APC) Superfamily	SLC7 family	SLC 7 family		82	PF13520	APC	AA_permease_2	Amino acid permease
SP	StPu|SPU_023311	Amino Acid-Polyamine-Organocation (APC) Superfamily	Transporters	Amino Acid-Polyamine-Organocation (APC) Superfamily	SLC7 family	SLC 7 family		82	PF13520	APC	AA_permease_2	Amino acid permease
SP	StPu|SPU_023349	Amino Acid-Polyamine-Organocation (APC) Superfamily	Transporters	Amino Acid-Polyamine-Organocation (APC) Superfamily	SLC7 family	SLC 7 family		82	PF13520	APC	AA_permease_2	Amino acid permease
SP	StPu|SPU_023707	Amino Acid-Polyamine-Organocation (APC) Superfamily	Transporters	Amino Acid-Polyamine-Organocation (APC) Superfamily	SLC7 family	SLC 7 family		82	PF13520	APC	AA_permease_2	Amino acid permease
SP	StPu|SPU_024331	Amino Acid-Polyamine-Organocation (APC) Superfamily	Transporters	Amino Acid-Polyamine-Organocation (APC) Superfamily	SLC7 family	SLC 7 family		82	PF13520	APC	AA_permease_2	Amino acid permease
SP	StPu|SPU_024699	Amino Acid-Polyamine-Organocation (APC) Superfamily	Transporters	Amino Acid-Polyamine-Organocation (APC) Superfamily	SLC7 family	SLC 7 family		82	PF13520	APC	AA_permease_2	Amino acid permease
SP	StPu|SPU_025929	Amino Acid-Polyamine-Organocation (APC) Superfamily	Transporters	Amino Acid-Polyamine-Organocation (APC) Superfamily	SLC7 family	SLC 7 family		82	PF13520	APC	AA_permease_2	Amino acid permease
SP	StPu|SPU_025931	Amino Acid-Polyamine-Organocation (APC) Superfamily	Transporters	Amino Acid-Polyamine-Organocation (APC) Superfamily	SLC7 family	SLC 7 family		82	PF13520	APC	AA_permease_2	Amino acid permease
SP	StPu|SPU_025952	Amino Acid-Polyamine-Organocation (APC) Superfamily	Transporters	Amino Acid-Polyamine-Organocation (APC) Superfamily	SLC7 family	SLC 7 family		82	PF13520	APC	AA_permease_2	Amino acid permease
SP	StPu|SPU_026694	Amino Acid-Polyamine-Organocation (APC) Superfamily	Transporters	Amino Acid-Polyamine-Organocation (APC) Superfamily	SLC7 family	SLC 7 family		82	PF13520	APC	AA_permease_2	Amino acid permease
SP	StPu|SPU_026696	Amino Acid-Polyamine-Organocation (APC) Superfamily	Transporters	Amino Acid-Polyamine-Organocation (APC) Superfamily	SLC7 family	SLC 7 family		82	PF13520	APC	AA_permease_2	Amino acid permease
SP	StPu|SPU_027794	Amino Acid-Polyamine-Organocation (APC) Superfamily	Transporters	Amino Acid-Polyamine-Organocation (APC) Superfamily	SLC7 family	SLC 7 family		82	PF13520	APC	AA_permease_2	Amino acid permease
SP	StPu|SPU_027797	Amino Acid-Polyamine-Organocation (APC) Superfamily	Transporters	Amino Acid-Polyamine-Organocation (APC) Superfamily	SLC7 family	SLC 7 family		82	PF13520	APC	AA_permease_2	Amino acid permease
SP	StPu|SPU_027799	Amino Acid-Polyamine-Organocation (APC) Superfamily	Transporters	Amino Acid-Polyamine-Organocation (APC) Superfamily	SLC7 family	SLC 7 family		82	PF13520	APC	AA_permease_2	Amino acid permease
SP	StPu|SPU_028004	Amino Acid-Polyamine-Organocation (APC) Superfamily	Transporters	Amino Acid-Polyamine-Organocation (APC) Superfamily	SLC7 family	SLC 7 family		82	PF13520	APC	AA_permease_2	Amino acid permease
SP	StPu|SPU_028697	Amino Acid-Polyamine-Organocation (APC) Superfamily	Transporters	Amino Acid-Polyamine-Organocation (APC) Superfamily	SLC7 family	SLC 7 family		82	PF13520	APC	AA_permease_2	Amino acid permease
TA	TrAd|TriadP11420	Amino Acid-Polyamine-Organocation (APC) Superfamily	Transporters	Amino Acid-Polyamine-Organocation (APC) Superfamily	SLC7 family	SLC 7 family		82	PF13520	APC	AA_permease_2	Amino acid permease
TA	TrAd|TriadP23991	Amino Acid-Polyamine-Organocation (APC) Superfamily	Transporters	Amino Acid-Polyamine-Organocation (APC) Superfamily	SLC7 family	SLC 7 family		82	PF13520	APC	AA_permease_2	Amino acid permease
TA	TrAd|TriadP35818	Amino Acid-Polyamine-Organocation (APC) Superfamily	Transporters	Amino Acid-Polyamine-Organocation (APC) Superfamily	SLC7 family	SLC 7 family		82	PF13520	APC	AA_permease_2	Amino acid permease
TA	TrAd|TriadP9703	Amino Acid-Polyamine-Organocation (APC) Superfamily	Transporters	Amino Acid-Polyamine-Organocation (APC) Superfamily	SLC7 family	SLC 7 family		82	PF13520	APC	AA_permease_2	Amino acid permease
XT	XeTr|ENSXETP00000001508	Amino Acid-Polyamine-Organocation (APC) Superfamily	Transporters	Amino Acid-Polyamine-Organocation (APC) Superfamily	SLC7 family	SLC 7 family		82	PF13520	APC	AA_permease_2	Amino acid permease
XT	XeTr|ENSXETP00000005756	Amino Acid-Polyamine-Organocation (APC) Superfamily	Transporters	Amino Acid-Polyamine-Organocation (APC) Superfamily	SLC7 family	SLC 7 family		82	PF13520	APC	AA_permease_2	Amino acid permease
XT	XeTr|ENSXETP00000007229	Amino Acid-Polyamine-Organocation (APC) Superfamily	Transporters	Amino Acid-Polyamine-Organocation (APC) Superfamily	SLC7 family	SLC 7 family		82	PF13520	APC	AA_permease_2	Amino acid permease
XT	XeTr|ENSXETP00000012114	Amino Acid-Polyamine-Organocation (APC) Superfamily	Transporters	Amino Acid-Polyamine-Organocation (APC) Superfamily	SLC7 family	SLC 7 family		82	PF13520	APC	AA_permease_2	Amino acid permease
XT	XeTr|ENSXETP00000012149	Amino Acid-Polyamine-Organocation (APC) Superfamily	Transporters	Amino Acid-Polyamine-Organocation (APC) Superfamily	SLC7 family	SLC 7 family		82	PF13520	APC	AA_permease_2	Amino acid permease
XT	XeTr|ENSXETP00000014625	Amino Acid-Polyamine-Organocation (APC) Superfamily	Transporters	Amino Acid-Polyamine-Organocation (APC) Superfamily	SLC7 family	SLC 7 family		82	PF13520	APC	AA_permease_2	Amino acid permease
XT	XeTr|ENSXETP00000020201	Amino Acid-Polyamine-Organocation (APC) Superfamily	Transporters	Amino Acid-Polyamine-Organocation (APC) Superfamily	SLC7 family	SLC 7 family		82	PF13520	APC	AA_permease_2	Amino acid permease
XT	XeTr|ENSXETP00000031952	Amino Acid-Polyamine-Organocation (APC) Superfamily	Transporters	Amino Acid-Polyamine-Organocation (APC) Superfamily	SLC7 family	SLC 7 family		82	PF13520	APC	AA_permease_2	Amino acid permease
XT	XeTr|ENSXETP00000032010	Amino Acid-Polyamine-Organocation (APC) Superfamily	Transporters	Amino Acid-Polyamine-Organocation (APC) Superfamily	SLC7 family	SLC 7 family		82	PF13520	APC	AA_permease_2	Amino acid permease
XT	XeTr|ENSXETP00000034704	Amino Acid-Polyamine-Organocation (APC) Superfamily	Transporters	Amino Acid-Polyamine-Organocation (APC) Superfamily	SLC7 family	SLC 7 family		82	PF13520	APC	AA_permease_2	Amino acid permease
XT	XeTr|ENSXETP00000038477	Amino Acid-Polyamine-Organocation (APC) Superfamily	Transporters	Amino Acid-Polyamine-Organocation (APC) Superfamily	SLC7 family	SLC 7 family		82	PF13520	APC	AA_permease_2	Amino acid permease
XT	XeTr|ENSXETP00000039600	Amino Acid-Polyamine-Organocation (APC) Superfamily	Transporters	Amino Acid-Polyamine-Organocation (APC) Superfamily	SLC7 family	SLC 7 family		82	PF13520	APC	AA_permease_2	Amino acid permease
XT	XeTr|ENSXETP00000039618	Amino Acid-Polyamine-Organocation (APC) Superfamily	Transporters	Amino Acid-Polyamine-Organocation (APC) Superfamily	SLC7 family	SLC 7 family		82	PF13520	APC	AA_permease_2	Amino acid permease
XT	XeTr|ENSXETP00000046724	Amino Acid-Polyamine-Organocation (APC) Superfamily	Transporters	Amino Acid-Polyamine-Organocation (APC) Superfamily	SLC7 family	SLC 7 family		82	PF13520	APC	AA_permease_2	Amino acid permease
XT	XeTr|ENSXETP00000056289	Amino Acid-Polyamine-Organocation (APC) Superfamily	Transporters	Amino Acid-Polyamine-Organocation (APC) Superfamily	SLC7 family	SLC 7 family		82	PF13520	APC	AA_permease_2	Amino acid permease
XT	XeTr|ENSXETP00000059913	Amino Acid-Polyamine-Organocation (APC) Superfamily	Transporters	Amino Acid-Polyamine-Organocation (APC) Superfamily	SLC7 family	SLC 7 family		82	PF13520	APC	AA_permease_2	Amino acid permease
XT	XeTr|ENSXETP00000061819	Amino Acid-Polyamine-Organocation (APC) Superfamily	Transporters	Amino Acid-Polyamine-Organocation (APC) Superfamily	SLC7 family	SLC 7 family		82	PF13520	APC	AA_permease_2	Amino acid permease
XT	XeTr|ENSXETP00000062181	Amino Acid-Polyamine-Organocation (APC) Superfamily	Transporters	Amino Acid-Polyamine-Organocation (APC) Superfamily	SLC7 family	SLC 7 family		82	PF13520	APC	AA_permease_2	Amino acid permease
AM	ApMe|GB43332-PA	Ammonium Transporter Family	Transporters	Channels	Ammonia Transporter Channel (Amt) Family	SLC 42 family of Rhesus glycoprotein ammonium transporters		374	PF00909		Ammonium_transp	Ammonium Transporter Family
AM	ApMe|GB47133-PA	Ammonium Transporter Family	Transporters	Channels	Ammonia Transporter Channel (Amt) Family	SLC 42 family of Rhesus glycoprotein ammonium transporters		374	PF00909		Ammonium_transp	Ammonium Transporter Family
AM	ApMe|GB52791-PA	Ammonium Transporter Family	Transporters	Channels	Ammonia Transporter Channel (Amt) Family	SLC 42 family of Rhesus glycoprotein ammonium transporters		374	PF00909		Ammonium_transp	Ammonium Transporter Family
AM	ApMe|GB53375-PA	Ammonium Transporter Family	Transporters	Channels	Ammonia Transporter Channel (Amt) Family	SLC 42 family of Rhesus glycoprotein ammonium transporters		374	PF00909		Ammonium_transp	Ammonium Transporter Family
AM	ApMe|GB54825-PA	Ammonium Transporter Family	Transporters	Channels	Ammonia Transporter Channel (Amt) Family	SLC 42 family of Rhesus glycoprotein ammonium transporters		374	PF00909		Ammonium_transp	Ammonium Transporter Family
AP	ACYPI002224-PA	Ammonium Transporter Family	Transporters	Channels	Ammonia Transporter Channel (Amt) Family	SLC 42 family of Rhesus glycoprotein ammonium transporters		374	PF00909		Ammonium_transp	Ammonium Transporter Family
AQ	AmQu|PAC:15702067	Ammonium Transporter Family	Transporters	Channels	Ammonia Transporter Channel (Amt) Family	SLC 42 family of Rhesus glycoprotein ammonium transporters		374	PF00909		Ammonium_transp	Ammonium Transporter Family
AQ	AmQu|PAC:15702825	Ammonium Transporter Family	Transporters	Channels	Ammonia Transporter Channel (Amt) Family	SLC 42 family of Rhesus glycoprotein ammonium transporters		374	PF00909		Ammonium_transp	Ammonium Transporter Family
AQ	AmQu|PAC:15709078	Ammonium Transporter Family	Transporters	Channels	Ammonia Transporter Channel (Amt) Family	SLC 42 family of Rhesus glycoprotein ammonium transporters		374	PF00909		Ammonium_transp	Ammonium Transporter Family
AQ	AmQu|PAC:15709081	Ammonium Transporter Family	Transporters	Channels	Ammonia Transporter Channel (Amt) Family	SLC 42 family of Rhesus glycoprotein ammonium transporters		374	PF00909		Ammonium_transp	Ammonium Transporter Family
AQ	AmQu|PAC:15712769	Ammonium Transporter Family	Transporters	Channels	Ammonia Transporter Channel (Amt) Family	SLC 42 family of Rhesus glycoprotein ammonium transporters		374	PF00909		Ammonium_transp	Ammonium Transporter Family
AQ	AmQu|PAC:15715744	Ammonium Transporter Family	Transporters	Channels	Ammonia Transporter Channel (Amt) Family	SLC 42 family of Rhesus glycoprotein ammonium transporters		374	PF00909		Ammonium_transp	Ammonium Transporter Family
CE	CaEn|B0240.1	Ammonium Transporter Family	Transporters	Channels	Ammonia Transporter Channel (Amt) Family	SLC 42 family of Rhesus glycoprotein ammonium transporters		374	PF00909		Ammonium_transp	Ammonium Transporter Family
CE	CaEn|C05E11.4	Ammonium Transporter Family	Transporters	Channels	Ammonia Transporter Channel (Amt) Family	SLC 42 family of Rhesus glycoprotein ammonium transporters		374	PF00909		Ammonium_transp	Ammonium Transporter Family
CE	CaEn|C05E11.5	Ammonium Transporter Family	Transporters	Channels	Ammonia Transporter Channel (Amt) Family	SLC 42 family of Rhesus glycoprotein ammonium transporters		374	PF00909		Ammonium_transp	Ammonium Transporter Family
CE	CaEn|F08F3.3.2	Ammonium Transporter Family	Transporters	Channels	Ammonia Transporter Channel (Amt) Family	SLC 42 family of Rhesus glycoprotein ammonium transporters		374	PF00909		Ammonium_transp	Ammonium Transporter Family
CE	CaEn|F49E11.3	Ammonium Transporter Family	Transporters	Channels	Ammonia Transporter Channel (Amt) Family	SLC 42 family of Rhesus glycoprotein ammonium transporters		374	PF00909		Ammonium_transp	Ammonium Transporter Family
CE	CaEn|M195.3	Ammonium Transporter Family	Transporters	Channels	Ammonia Transporter Channel (Amt) Family	SLC 42 family of Rhesus glycoprotein ammonium transporters		374	PF00909		Ammonium_transp	Ammonium Transporter Family
CG	EKC21768	Ammonium Transporter Family	Transporters	Channels	Ammonia Transporter Channel (Amt) Family	SLC 42 family of Rhesus glycoprotein ammonium transporters		374	PF00909		Ammonium_transp	Ammonium Transporter Family
CG	EKC28219	Ammonium Transporter Family	Transporters	Channels	Ammonia Transporter Channel (Amt) Family	SLC 42 family of Rhesus glycoprotein ammonium transporters		374	PF00909		Ammonium_transp	Ammonium Transporter Family
CG	EKC28220	Ammonium Transporter Family	Transporters	Channels	Ammonia Transporter Channel (Amt) Family	SLC 42 family of Rhesus glycoprotein ammonium transporters		374	PF00909		Ammonium_transp	Ammonium Transporter Family
CG	EKC28221	Ammonium Transporter Family	Transporters	Channels	Ammonia Transporter Channel (Amt) Family	SLC 42 family of Rhesus glycoprotein ammonium transporters		374	PF00909		Ammonium_transp	Ammonium Transporter Family
CG	EKC29535	Ammonium Transporter Family	Transporters	Channels	Ammonia Transporter Channel (Amt) Family	SLC 42 family of Rhesus glycoprotein ammonium transporters		374	PF00909		Ammonium_transp	Ammonium Transporter Family
CG	EKC32808	Ammonium Transporter Family	Transporters	Channels	Ammonia Transporter Channel (Amt) Family	SLC 42 family of Rhesus glycoprotein ammonium transporters		374	PF00909		Ammonium_transp	Ammonium Transporter Family
CG	EKC37511	Ammonium Transporter Family	Transporters	Channels	Ammonia Transporter Channel (Amt) Family	SLC 42 family of Rhesus glycoprotein ammonium transporters		374	PF00909		Ammonium_transp	Ammonium Transporter Family
CI	CiIn|ENSCINP00000005294	Ammonium Transporter Family	Transporters	Channels	Ammonia Transporter Channel (Amt) Family	SLC 42 family of Rhesus glycoprotein ammonium transporters		374	PF00909		Ammonium_transp	Ammonium Transporter Family
CI	CiIn|ENSCINP00000008302	Ammonium Transporter Family	Transporters	Channels	Ammonia Transporter Channel (Amt) Family	SLC 42 family of Rhesus glycoprotein ammonium transporters		374	PF00909		Ammonium_transp	Ammonium Transporter Family
CI	CiIn|ENSCINP00000011198	Ammonium Transporter Family	Transporters	Channels	Ammonia Transporter Channel (Amt) Family	SLC 42 family of Rhesus glycoprotein ammonium transporters		374	PF00909		Ammonium_transp	Ammonium Transporter Family
CI	CiIn|ENSCINP00000012012	Ammonium Transporter Family	Transporters	Channels	Ammonia Transporter Channel (Amt) Family	SLC 42 family of Rhesus glycoprotein ammonium transporters		374	PF00909		Ammonium_transp	Ammonium Transporter Family
CI	CiIn|ENSCINP00000018176	Ammonium Transporter Family	Transporters	Channels	Ammonia Transporter Channel (Amt) Family	SLC 42 family of Rhesus glycoprotein ammonium transporters		374	PF00909		Ammonium_transp	Ammonium Transporter Family
CO	CaOw|CAOG_01985T0	Ammonium Transporter Family	Transporters	Channels	Ammonia Transporter Channel (Amt) Family	SLC 42 family of Rhesus glycoprotein ammonium transporters		374	PF00909		Ammonium_transp	Ammonium Transporter Family
CO	CaOw|CAOG_05151T0	Ammonium Transporter Family	Transporters	Channels	Ammonia Transporter Channel (Amt) Family	SLC 42 family of Rhesus glycoprotein ammonium transporters		374	PF00909		Ammonium_transp	Ammonium Transporter Family
CO	CaOw|CAOG_05284T0	Ammonium Transporter Family	Transporters	Channels	Ammonia Transporter Channel (Amt) Family	SLC 42 family of Rhesus glycoprotein ammonium transporters		374	PF00909		Ammonium_transp	Ammonium Transporter Family
CO	CaOw|CAOG_07102T0	Ammonium Transporter Family	Transporters	Channels	Ammonia Transporter Channel (Amt) Family	SLC 42 family of Rhesus glycoprotein ammonium transporters		374	PF00909		Ammonium_transp	Ammonium Transporter Family
CT	CaTe|104921	Ammonium Transporter Family	Transporters	Channels	Ammonia Transporter Channel (Amt) Family	SLC 42 family of Rhesus glycoprotein ammonium transporters		374	PF00909		Ammonium_transp	Ammonium Transporter Family
CT	CaTe|137751	Ammonium Transporter Family	Transporters	Channels	Ammonia Transporter Channel (Amt) Family	SLC 42 family of Rhesus glycoprotein ammonium transporters		374	PF00909		Ammonium_transp	Ammonium Transporter Family
CT	CaTe|140549	Ammonium Transporter Family	Transporters	Channels	Ammonia Transporter Channel (Amt) Family	SLC 42 family of Rhesus glycoprotein ammonium transporters		374	PF00909		Ammonium_transp	Ammonium Transporter Family
CT	CaTe|146076	Ammonium Transporter Family	Transporters	Channels	Ammonia Transporter Channel (Amt) Family	SLC 42 family of Rhesus glycoprotein ammonium transporters		374	PF00909		Ammonium_transp	Ammonium Transporter Family
CT	CaTe|169940	Ammonium Transporter Family	Transporters	Channels	Ammonia Transporter Channel (Amt) Family	SLC 42 family of Rhesus glycoprotein ammonium transporters		374	PF00909		Ammonium_transp	Ammonium Transporter Family
CT	CaTe|194155	Ammonium Transporter Family	Transporters	Channels	Ammonia Transporter Channel (Amt) Family	SLC 42 family of Rhesus glycoprotein ammonium transporters		374	PF00909		Ammonium_transp	Ammonium Transporter Family
CT	CaTe|201287	Ammonium Transporter Family	Transporters	Channels	Ammonia Transporter Channel (Amt) Family	SLC 42 family of Rhesus glycoprotein ammonium transporters		374	PF00909		Ammonium_transp	Ammonium Transporter Family
CT	CaTe|205931	Ammonium Transporter Family	Transporters	Channels	Ammonia Transporter Channel (Amt) Family	SLC 42 family of Rhesus glycoprotein ammonium transporters		374	PF00909		Ammonium_transp	Ammonium Transporter Family
CT	CaTe|208614	Ammonium Transporter Family	Transporters	Channels	Ammonia Transporter Channel (Amt) Family	SLC 42 family of Rhesus glycoprotein ammonium transporters		374	PF00909		Ammonium_transp	Ammonium Transporter Family
CT	CaTe|22997	Ammonium Transporter Family	Transporters	Channels	Ammonia Transporter Channel (Amt) Family	SLC 42 family of Rhesus glycoprotein ammonium transporters		374	PF00909		Ammonium_transp	Ammonium Transporter Family
CT	CaTe|23023	Ammonium Transporter Family	Transporters	Channels	Ammonia Transporter Channel (Amt) Family	SLC 42 family of Rhesus glycoprotein ammonium transporters		374	PF00909		Ammonium_transp	Ammonium Transporter Family
CT	CaTe|62344	Ammonium Transporter Family	Transporters	Channels	Ammonia Transporter Channel (Amt) Family	SLC 42 family of Rhesus glycoprotein ammonium transporters		374	PF00909		Ammonium_transp	Ammonium Transporter Family
DM	DrMe|FBpp0112150	Ammonium Transporter Family	Transporters	Channels	Ammonia Transporter Channel (Amt) Family	SLC 42 family of Rhesus glycoprotein ammonium transporters		374	PF00909		Ammonium_transp	Ammonium Transporter Family
DM	DrMe|FBpp0303840	Ammonium Transporter Family	Transporters	Channels	Ammonia Transporter Channel (Amt) Family	SLC 42 family of Rhesus glycoprotein ammonium transporters		374	PF00909		Ammonium_transp	Ammonium Transporter Family
DP	DaPu|114814	Ammonium Transporter Family	Transporters	Channels	Ammonia Transporter Channel (Amt) Family	SLC 42 family of Rhesus glycoprotein ammonium transporters		374	PF00909		Ammonium_transp	Ammonium Transporter Family
DP	DaPu|209648	Ammonium Transporter Family	Transporters	Channels	Ammonia Transporter Channel (Amt) Family	SLC 42 family of Rhesus glycoprotein ammonium transporters		374	PF00909		Ammonium_transp	Ammonium Transporter Family
DP	DaPu|22729	Ammonium Transporter Family	Transporters	Channels	Ammonia Transporter Channel (Amt) Family	SLC 42 family of Rhesus glycoprotein ammonium transporters		374	PF00909		Ammonium_transp	Ammonium Transporter Family
DP	DaPu|256122	Ammonium Transporter Family	Transporters	Channels	Ammonia Transporter Channel (Amt) Family	SLC 42 family of Rhesus glycoprotein ammonium transporters		374	PF00909		Ammonium_transp	Ammonium Transporter Family
DP	DaPu|256123	Ammonium Transporter Family	Transporters	Channels	Ammonia Transporter Channel (Amt) Family	SLC 42 family of Rhesus glycoprotein ammonium transporters		374	PF00909		Ammonium_transp	Ammonium Transporter Family
DP	DaPu|311255	Ammonium Transporter Family	Transporters	Channels	Ammonia Transporter Channel (Amt) Family	SLC 42 family of Rhesus glycoprotein ammonium transporters		374	PF00909		Ammonium_transp	Ammonium Transporter Family
DP	DaPu|311562	Ammonium Transporter Family	Transporters	Channels	Ammonia Transporter Channel (Amt) Family	SLC 42 family of Rhesus glycoprotein ammonium transporters		374	PF00909		Ammonium_transp	Ammonium Transporter Family
DP	DaPu|327164	Ammonium Transporter Family	Transporters	Channels	Ammonia Transporter Channel (Amt) Family	SLC 42 family of Rhesus glycoprotein ammonium transporters		374	PF00909		Ammonium_transp	Ammonium Transporter Family
DP	DaPu|327165	Ammonium Transporter Family	Transporters	Channels	Ammonia Transporter Channel (Amt) Family	SLC 42 family of Rhesus glycoprotein ammonium transporters		374	PF00909		Ammonium_transp	Ammonium Transporter Family
DP	DaPu|3473	Ammonium Transporter Family	Transporters	Channels	Ammonia Transporter Channel (Amt) Family	SLC 42 family of Rhesus glycoprotein ammonium transporters		374	PF00909		Ammonium_transp	Ammonium Transporter Family
DP	DaPu|64515	Ammonium Transporter Family	Transporters	Channels	Ammonia Transporter Channel (Amt) Family	SLC 42 family of Rhesus glycoprotein ammonium transporters		374	PF00909		Ammonium_transp	Ammonium Transporter Family
DP	DaPu|99416	Ammonium Transporter Family	Transporters	Channels	Ammonia Transporter Channel (Amt) Family	SLC 42 family of Rhesus glycoprotein ammonium transporters		374	PF00909		Ammonium_transp	Ammonium Transporter Family
DR	DaRe|ENSDARP00000015966	Ammonium Transporter Family	Transporters	Channels	Ammonia Transporter Channel (Amt) Family	SLC 42 family of Rhesus glycoprotein ammonium transporters		374	PF00909		Ammonium_transp	Ammonium Transporter Family
DR	DaRe|ENSDARP00000020191	Ammonium Transporter Family	Transporters	Channels	Ammonia Transporter Channel (Amt) Family	SLC 42 family of Rhesus glycoprotein ammonium transporters		374	PF00909		Ammonium_transp	Ammonium Transporter Family
DR	DaRe|ENSDARP00000020679	Ammonium Transporter Family	Transporters	Channels	Ammonia Transporter Channel (Amt) Family	SLC 42 family of Rhesus glycoprotein ammonium transporters		374	PF00909		Ammonium_transp	Ammonium Transporter Family
DR	DaRe|ENSDARP00000053520	Ammonium Transporter Family	Transporters	Channels	Ammonia Transporter Channel (Amt) Family	SLC 42 family of Rhesus glycoprotein ammonium transporters		374	PF00909		Ammonium_transp	Ammonium Transporter Family
DR	DaRe|ENSDARP00000058869	Ammonium Transporter Family	Transporters	Channels	Ammonia Transporter Channel (Amt) Family	SLC 42 family of Rhesus glycoprotein ammonium transporters		374	PF00909		Ammonium_transp	Ammonium Transporter Family
DR	DaRe|ENSDARP00000061326	Ammonium Transporter Family	Transporters	Channels	Ammonia Transporter Channel (Amt) Family	SLC 42 family of Rhesus glycoprotein ammonium transporters		374	PF00909		Ammonium_transp	Ammonium Transporter Family
DR	DaRe|ENSDARP00000141298	Ammonium Transporter Family	Transporters	Channels	Ammonia Transporter Channel (Amt) Family	SLC 42 family of Rhesus glycoprotein ammonium transporters		374	PF00909		Ammonium_transp	Ammonium Transporter Family
GG	GaGa|ENSGALP00000001868	Ammonium Transporter Family	Transporters	Channels	Ammonia Transporter Channel (Amt) Family	SLC 42 family of Rhesus glycoprotein ammonium transporters		374	PF00909		Ammonium_transp	Ammonium Transporter Family
GG	GaGa|ENSGALP00000010706	Ammonium Transporter Family	Transporters	Channels	Ammonia Transporter Channel (Amt) Family	SLC 42 family of Rhesus glycoprotein ammonium transporters		374	PF00909		Ammonium_transp	Ammonium Transporter Family
GG	GaGa|ENSGALP00000021577	Ammonium Transporter Family	Transporters	Channels	Ammonia Transporter Channel (Amt) Family	SLC 42 family of Rhesus glycoprotein ammonium transporters		374	PF00909		Ammonium_transp	Ammonium Transporter Family
GG	GaGa|ENSGALP00000026871	Ammonium Transporter Family	Transporters	Channels	Ammonia Transporter Channel (Amt) Family	SLC 42 family of Rhesus glycoprotein ammonium transporters		374	PF00909		Ammonium_transp	Ammonium Transporter Family
GG	GaGa|ENSGALP00000042958	Ammonium Transporter Family	Transporters	Channels	Ammonia Transporter Channel (Amt) Family	SLC 42 family of Rhesus glycoprotein ammonium transporters		374	PF00909		Ammonium_transp	Ammonium Transporter Family
HS	HoSa|P18577	Ammonium Transporter Family	Transporters	Channels	Ammonia Transporter Channel (Amt) Family	SLC 42 family of Rhesus glycoprotein ammonium transporters		374	PF00909		Ammonium_transp	Ammonium Transporter Family
HS	HoSa|Q02094	Ammonium Transporter Family	Transporters	Channels	Ammonia Transporter Channel (Amt) Family	SLC 42 family of Rhesus glycoprotein ammonium transporters		374	PF00909		Ammonium_transp	Ammonium Transporter Family
HS	HoSa|Q02161	Ammonium Transporter Family	Transporters	Channels	Ammonia Transporter Channel (Amt) Family	SLC 42 family of Rhesus glycoprotein ammonium transporters		374	PF00909		Ammonium_transp	Ammonium Transporter Family
HS	HoSa|Q9H310	Ammonium Transporter Family	Transporters	Channels	Ammonia Transporter Channel (Amt) Family	SLC 42 family of Rhesus glycoprotein ammonium transporters		374	PF00909		Ammonium_transp	Ammonium Transporter Family
HS	HoSa|Q9UBD6	Ammonium Transporter Family	Transporters	Channels	Ammonia Transporter Channel (Amt) Family	SLC 42 family of Rhesus glycoprotein ammonium transporters		374	PF00909		Ammonium_transp	Ammonium Transporter Family
LA	LiAn|g18362.t1	Ammonium Transporter Family	Transporters	Channels	Ammonia Transporter Channel (Amt) Family	SLC 42 family of Rhesus glycoprotein ammonium transporters		374	PF00909		Ammonium_transp	Ammonium Transporter Family
LA	LiAn|g18816.t1	Ammonium Transporter Family	Transporters	Channels	Ammonia Transporter Channel (Amt) Family	SLC 42 family of Rhesus glycoprotein ammonium transporters		374	PF00909		Ammonium_transp	Ammonium Transporter Family
LA	LiAn|g18818.t1	Ammonium Transporter Family	Transporters	Channels	Ammonia Transporter Channel (Amt) Family	SLC 42 family of Rhesus glycoprotein ammonium transporters		374	PF00909		Ammonium_transp	Ammonium Transporter Family
LA	LiAn|g1894.t1	Ammonium Transporter Family	Transporters	Channels	Ammonia Transporter Channel (Amt) Family	SLC 42 family of Rhesus glycoprotein ammonium transporters		374	PF00909		Ammonium_transp	Ammonium Transporter Family
LA	LiAn|g1895.t1	Ammonium Transporter Family	Transporters	Channels	Ammonia Transporter Channel (Amt) Family	SLC 42 family of Rhesus glycoprotein ammonium transporters		374	PF00909		Ammonium_transp	Ammonium Transporter Family
LA	LiAn|g23035.t1	Ammonium Transporter Family	Transporters	Channels	Ammonia Transporter Channel (Amt) Family	SLC 42 family of Rhesus glycoprotein ammonium transporters		374	PF00909		Ammonium_transp	Ammonium Transporter Family
LA	LiAn|g3685.t1	Ammonium Transporter Family	Transporters	Channels	Ammonia Transporter Channel (Amt) Family	SLC 42 family of Rhesus glycoprotein ammonium transporters		374	PF00909		Ammonium_transp	Ammonium Transporter Family
LA	LiAn|g5318.t1	Ammonium Transporter Family	Transporters	Channels	Ammonia Transporter Channel (Amt) Family	SLC 42 family of Rhesus glycoprotein ammonium transporters		374	PF00909		Ammonium_transp	Ammonium Transporter Family
LG	LoGi|102290	Ammonium Transporter Family	Transporters	Channels	Ammonia Transporter Channel (Amt) Family	SLC 42 family of Rhesus glycoprotein ammonium transporters		374	PF00909		Ammonium_transp	Ammonium Transporter Family
LG	LoGi|111251	Ammonium Transporter Family	Transporters	Channels	Ammonia Transporter Channel (Amt) Family	SLC 42 family of Rhesus glycoprotein ammonium transporters		374	PF00909		Ammonium_transp	Ammonium Transporter Family
LG	LoGi|111301	Ammonium Transporter Family	Transporters	Channels	Ammonia Transporter Channel (Amt) Family	SLC 42 family of Rhesus glycoprotein ammonium transporters		374	PF00909		Ammonium_transp	Ammonium Transporter Family
LG	LoGi|126447	Ammonium Transporter Family	Transporters	Channels	Ammonia Transporter Channel (Amt) Family	SLC 42 family of Rhesus glycoprotein ammonium transporters		374	PF00909		Ammonium_transp	Ammonium Transporter Family
LG	LoGi|133634	Ammonium Transporter Family	Transporters	Channels	Ammonia Transporter Channel (Amt) Family	SLC 42 family of Rhesus glycoprotein ammonium transporters		374	PF00909		Ammonium_transp	Ammonium Transporter Family
LG	LoGi|188698	Ammonium Transporter Family	Transporters	Channels	Ammonia Transporter Channel (Amt) Family	SLC 42 family of Rhesus glycoprotein ammonium transporters		374	PF00909		Ammonium_transp	Ammonium Transporter Family
LG	LoGi|233447	Ammonium Transporter Family	Transporters	Channels	Ammonia Transporter Channel (Amt) Family	SLC 42 family of Rhesus glycoprotein ammonium transporters		374	PF00909		Ammonium_transp	Ammonium Transporter Family
LG	LoGi|93771	Ammonium Transporter Family	Transporters	Channels	Ammonia Transporter Channel (Amt) Family	SLC 42 family of Rhesus glycoprotein ammonium transporters		374	PF00909		Ammonium_transp	Ammonium Transporter Family
MB	MoBr|10329|fgenesh1_pg.scaffold_20000113	Ammonium Transporter Family	Transporters	Channels	Ammonia Transporter Channel (Amt) Family	SLC 42 family of Rhesus glycoprotein ammonium transporters		374	PF00909		Ammonium_transp	Ammonium Transporter Family
MB	MoBr|14204|e_gw1.3.199.1	Ammonium Transporter Family	Transporters	Channels	Ammonia Transporter Channel (Amt) Family	SLC 42 family of Rhesus glycoprotein ammonium transporters		374	PF00909		Ammonium_transp	Ammonium Transporter Family
MB	MoBr|27159|fgenesh2_pg.scaffold_17000147	Ammonium Transporter Family	Transporters	Channels	Ammonia Transporter Channel (Amt) Family	SLC 42 family of Rhesus glycoprotein ammonium transporters		374	PF00909		Ammonium_transp	Ammonium Transporter Family
MB	MoBr|27353|fgenesh2_pg.scaffold_19000007	Ammonium Transporter Family	Transporters	Channels	Ammonia Transporter Channel (Amt) Family	SLC 42 family of Rhesus glycoprotein ammonium transporters		374	PF00909		Ammonium_transp	Ammonium Transporter Family
MB	MoBr|38134|estExt_fgenesh1_pg.C_200109	Ammonium Transporter Family	Transporters	Channels	Ammonia Transporter Channel (Amt) Family	SLC 42 family of Rhesus glycoprotein ammonium transporters		374	PF00909		Ammonium_transp	Ammonium Transporter Family
ML	MnLe|ML00673a	Ammonium Transporter Family	Transporters	Channels	Ammonia Transporter Channel (Amt) Family	SLC 42 family of Rhesus glycoprotein ammonium transporters		374	PF00909		Ammonium_transp	Ammonium Transporter Family
ML	MnLe|ML018017a	Ammonium Transporter Family	Transporters	Channels	Ammonia Transporter Channel (Amt) Family	SLC 42 family of Rhesus glycoprotein ammonium transporters		374	PF00909		Ammonium_transp	Ammonium Transporter Family
ML	MnLe|ML018018a	Ammonium Transporter Family	Transporters	Channels	Ammonia Transporter Channel (Amt) Family	SLC 42 family of Rhesus glycoprotein ammonium transporters		374	PF00909		Ammonium_transp	Ammonium Transporter Family
ML	MnLe|ML10396a	Ammonium Transporter Family	Transporters	Channels	Ammonia Transporter Channel (Amt) Family	SLC 42 family of Rhesus glycoprotein ammonium transporters		374	PF00909		Ammonium_transp	Ammonium Transporter Family
ML	MnLe|ML13722a	Ammonium Transporter Family	Transporters	Channels	Ammonia Transporter Channel (Amt) Family	SLC 42 family of Rhesus glycoprotein ammonium transporters		374	PF00909		Ammonium_transp	Ammonium Transporter Family
ML	MnLe|ML19134a	Ammonium Transporter Family	Transporters	Channels	Ammonia Transporter Channel (Amt) Family	SLC 42 family of Rhesus glycoprotein ammonium transporters		374	PF00909		Ammonium_transp	Ammonium Transporter Family
ML	MnLe|ML30698a	Ammonium Transporter Family	Transporters	Channels	Ammonia Transporter Channel (Amt) Family	SLC 42 family of Rhesus glycoprotein ammonium transporters		374	PF00909		Ammonium_transp	Ammonium Transporter Family
MM	MuMu|ENSMUSP00000024721	Ammonium Transporter Family	Transporters	Channels	Ammonia Transporter Channel (Amt) Family	SLC 42 family of Rhesus glycoprotein ammonium transporters		374	PF00909		Ammonium_transp	Ammonium Transporter Family
MM	MuMu|ENSMUSP00000030627	Ammonium Transporter Family	Transporters	Channels	Ammonia Transporter Channel (Amt) Family	SLC 42 family of Rhesus glycoprotein ammonium transporters		374	PF00909		Ammonium_transp	Ammonium Transporter Family
MM	MuMu|ENSMUSP00000032766	Ammonium Transporter Family	Transporters	Channels	Ammonia Transporter Channel (Amt) Family	SLC 42 family of Rhesus glycoprotein ammonium transporters		374	PF00909		Ammonium_transp	Ammonium Transporter Family
MM	MuMu|ENSMUSP00000130767	Ammonium Transporter Family	Transporters	Channels	Ammonia Transporter Channel (Amt) Family	SLC 42 family of Rhesus glycoprotein ammonium transporters		374	PF00909		Ammonium_transp	Ammonium Transporter Family
MM	MuMu|ENSMUSP00000132187	Ammonium Transporter Family	Transporters	Channels	Ammonia Transporter Channel (Amt) Family	SLC 42 family of Rhesus glycoprotein ammonium transporters		374	PF00909		Ammonium_transp	Ammonium Transporter Family
NV	NeVe|v1g112226	Ammonium Transporter Family	Transporters	Channels	Ammonia Transporter Channel (Amt) Family	SLC 42 family of Rhesus glycoprotein ammonium transporters		374	PF00909		Ammonium_transp	Ammonium Transporter Family
NV	NeVe|v1g115127	Ammonium Transporter Family	Transporters	Channels	Ammonia Transporter Channel (Amt) Family	SLC 42 family of Rhesus glycoprotein ammonium transporters		374	PF00909		Ammonium_transp	Ammonium Transporter Family
NV	NeVe|v1g115269	Ammonium Transporter Family	Transporters	Channels	Ammonia Transporter Channel (Amt) Family	SLC 42 family of Rhesus glycoprotein ammonium transporters		374	PF00909		Ammonium_transp	Ammonium Transporter Family
NV	NeVe|v1g126819	Ammonium Transporter Family	Transporters	Channels	Ammonia Transporter Channel (Amt) Family	SLC 42 family of Rhesus glycoprotein ammonium transporters		374	PF00909		Ammonium_transp	Ammonium Transporter Family
NV	NeVe|v1g139792	Ammonium Transporter Family	Transporters	Channels	Ammonia Transporter Channel (Amt) Family	SLC 42 family of Rhesus glycoprotein ammonium transporters		374	PF00909		Ammonium_transp	Ammonium Transporter Family
NV	NeVe|v1g151170	Ammonium Transporter Family	Transporters	Channels	Ammonia Transporter Channel (Amt) Family	SLC 42 family of Rhesus glycoprotein ammonium transporters		374	PF00909		Ammonium_transp	Ammonium Transporter Family
NV	NeVe|v1g153624	Ammonium Transporter Family	Transporters	Channels	Ammonia Transporter Channel (Amt) Family	SLC 42 family of Rhesus glycoprotein ammonium transporters		374	PF00909		Ammonium_transp	Ammonium Transporter Family
NV	NeVe|v1g158535	Ammonium Transporter Family	Transporters	Channels	Ammonia Transporter Channel (Amt) Family	SLC 42 family of Rhesus glycoprotein ammonium transporters		374	PF00909		Ammonium_transp	Ammonium Transporter Family
NV	NeVe|v1g171313	Ammonium Transporter Family	Transporters	Channels	Ammonia Transporter Channel (Amt) Family	SLC 42 family of Rhesus glycoprotein ammonium transporters		374	PF00909		Ammonium_transp	Ammonium Transporter Family
NV	NeVe|v1g173932	Ammonium Transporter Family	Transporters	Channels	Ammonia Transporter Channel (Amt) Family	SLC 42 family of Rhesus glycoprotein ammonium transporters		374	PF00909		Ammonium_transp	Ammonium Transporter Family
NV	NeVe|v1g206265	Ammonium Transporter Family	Transporters	Channels	Ammonia Transporter Channel (Amt) Family	SLC 42 family of Rhesus glycoprotein ammonium transporters		374	PF00909		Ammonium_transp	Ammonium Transporter Family
NV	NeVe|v1g207836	Ammonium Transporter Family	Transporters	Channels	Ammonia Transporter Channel (Amt) Family	SLC 42 family of Rhesus glycoprotein ammonium transporters		374	PF00909		Ammonium_transp	Ammonium Transporter Family
NV	NeVe|v1g50474	Ammonium Transporter Family	Transporters	Channels	Ammonia Transporter Channel (Amt) Family	SLC 42 family of Rhesus glycoprotein ammonium transporters		374	PF00909		Ammonium_transp	Ammonium Transporter Family
NV	NeVe|v1g81533	Ammonium Transporter Family	Transporters	Channels	Ammonia Transporter Channel (Amt) Family	SLC 42 family of Rhesus glycoprotein ammonium transporters		374	PF00909		Ammonium_transp	Ammonium Transporter Family
NV	NeVe|v1g87550	Ammonium Transporter Family	Transporters	Channels	Ammonia Transporter Channel (Amt) Family	SLC 42 family of Rhesus glycoprotein ammonium transporters		374	PF00909		Ammonium_transp	Ammonium Transporter Family
NV	NeVe|v1g8887	Ammonium Transporter Family	Transporters	Channels	Ammonia Transporter Channel (Amt) Family	SLC 42 family of Rhesus glycoprotein ammonium transporters		374	PF00909		Ammonium_transp	Ammonium Transporter Family
SP	StPu|SPU_006608	Ammonium Transporter Family	Transporters	Channels	Ammonia Transporter Channel (Amt) Family	SLC 42 family of Rhesus glycoprotein ammonium transporters		374	PF00909		Ammonium_transp	Ammonium Transporter Family
SP	StPu|SPU_009188	Ammonium Transporter Family	Transporters	Channels	Ammonia Transporter Channel (Amt) Family	SLC 42 family of Rhesus glycoprotein ammonium transporters		374	PF00909		Ammonium_transp	Ammonium Transporter Family
SP	StPu|SPU_010354	Ammonium Transporter Family	Transporters	Channels	Ammonia Transporter Channel (Amt) Family	SLC 42 family of Rhesus glycoprotein ammonium transporters		374	PF00909		Ammonium_transp	Ammonium Transporter Family
SP	StPu|SPU_014403	Ammonium Transporter Family	Transporters	Channels	Ammonia Transporter Channel (Amt) Family	SLC 42 family of Rhesus glycoprotein ammonium transporters		374	PF00909		Ammonium_transp	Ammonium Transporter Family
SP	StPu|SPU_018141	Ammonium Transporter Family	Transporters	Channels	Ammonia Transporter Channel (Amt) Family	SLC 42 family of Rhesus glycoprotein ammonium transporters		374	PF00909		Ammonium_transp	Ammonium Transporter Family
TA	TrAd|TriadP1344	Ammonium Transporter Family	Transporters	Channels	Ammonia Transporter Channel (Amt) Family	SLC 42 family of Rhesus glycoprotein ammonium transporters		374	PF00909		Ammonium_transp	Ammonium Transporter Family
TA	TrAd|TriadP33117	Ammonium Transporter Family	Transporters	Channels	Ammonia Transporter Channel (Amt) Family	SLC 42 family of Rhesus glycoprotein ammonium transporters		374	PF00909		Ammonium_transp	Ammonium Transporter Family
TA	TrAd|TriadP33274	Ammonium Transporter Family	Transporters	Channels	Ammonia Transporter Channel (Amt) Family	SLC 42 family of Rhesus glycoprotein ammonium transporters		374	PF00909		Ammonium_transp	Ammonium Transporter Family
TA	TrAd|TriadP38507	Ammonium Transporter Family	Transporters	Channels	Ammonia Transporter Channel (Amt) Family	SLC 42 family of Rhesus glycoprotein ammonium transporters		374	PF00909		Ammonium_transp	Ammonium Transporter Family
TA	TrAd|TriadP61877	Ammonium Transporter Family	Transporters	Channels	Ammonia Transporter Channel (Amt) Family	SLC 42 family of Rhesus glycoprotein ammonium transporters		374	PF00909		Ammonium_transp	Ammonium Transporter Family
XT	XeTr|ENSXETP00000007967	Ammonium Transporter Family	Transporters	Channels	Ammonia Transporter Channel (Amt) Family	SLC 42 family of Rhesus glycoprotein ammonium transporters		374	PF00909		Ammonium_transp	Ammonium Transporter Family
XT	XeTr|ENSXETP00000024372	Ammonium Transporter Family	Transporters	Channels	Ammonia Transporter Channel (Amt) Family	SLC 42 family of Rhesus glycoprotein ammonium transporters		374	PF00909		Ammonium_transp	Ammonium Transporter Family
XT	XeTr|ENSXETP00000026333	Ammonium Transporter Family	Transporters	Channels	Ammonia Transporter Channel (Amt) Family	SLC 42 family of Rhesus glycoprotein ammonium transporters		374	PF00909		Ammonium_transp	Ammonium Transporter Family
XT	XeTr|ENSXETP00000043046	Ammonium Transporter Family	Transporters	Channels	Ammonia Transporter Channel (Amt) Family	SLC 42 family of Rhesus glycoprotein ammonium transporters		374	PF00909		Ammonium_transp	Ammonium Transporter Family
XT	XeTr|ENSXETP00000063691	Ammonium Transporter Family	Transporters	Channels	Ammonia Transporter Channel (Amt) Family	SLC 42 family of Rhesus glycoprotein ammonium transporters		374	PF00909		Ammonium_transp	Ammonium Transporter Family
AM	ApMe|GB41552-PA	Amnionless	Miscellaneous	Vitamin B12 uptake	Pfam			902	PF14828		Amnionless	Amnionless
AM	ApMe|GB47929-PA	Amnionless	Miscellaneous	Vitamin B12 uptake	Pfam			902	PF14828		Amnionless	Amnionless
AP	ACYPI003658-PA	Amnionless	Miscellaneous	Vitamin B12 uptake	Pfam			902	PF14828		Amnionless	Amnionless
CE	CaEn|Y75B7AL.2	Amnionless	Miscellaneous	Vitamin B12 uptake	Pfam			902	PF14828		Amnionless	Amnionless
CG	EKC26025	Amnionless	Miscellaneous	Vitamin B12 uptake	Pfam			902	PF14828		Amnionless	Amnionless
CT	CaTe|221105	Amnionless	Miscellaneous	Vitamin B12 uptake	Pfam			902	PF14828		Amnionless	Amnionless
DM	DrMe|FBpp0077793	Amnionless	Miscellaneous	Vitamin B12 uptake	Pfam			902	PF14828		Amnionless	Amnionless
DR	DaRe|ENSDARP00000127484	Amnionless	Miscellaneous	Vitamin B12 uptake	Pfam			902	PF14828		Amnionless	Amnionless
GG	GaGa|ENSGALP00000018558	Amnionless	Miscellaneous	Vitamin B12 uptake	Pfam			902	PF14828		Amnionless	Amnionless
HS	HoSa|Q9BXJ7	Amnionless	Miscellaneous	Vitamin B12 uptake	Pfam			902	PF14828		Amnionless	Amnionless
LA	LiAn|g26342.t1	Amnionless	Miscellaneous	Vitamin B12 uptake	Pfam			902	PF14828		Amnionless	Amnionless
LA	LiAn|g26343.t1	Amnionless	Miscellaneous	Vitamin B12 uptake	Pfam			902	PF14828		Amnionless	Amnionless
LA	LiAn|g30620.t1	Amnionless	Miscellaneous	Vitamin B12 uptake	Pfam			902	PF14828		Amnionless	Amnionless
LA	LiAn|g6734.t1	Amnionless	Miscellaneous	Vitamin B12 uptake	Pfam			902	PF14828		Amnionless	Amnionless
LA	LiAn|g9935.t1	Amnionless	Miscellaneous	Vitamin B12 uptake	Pfam			902	PF14828		Amnionless	Amnionless
LG	LoGi|159075	Amnionless	Miscellaneous	Vitamin B12 uptake	Pfam			902	PF14828		Amnionless	Amnionless
ML	MnLe|ML008319a	Amnionless	Miscellaneous	Vitamin B12 uptake	Pfam			902	PF14828		Amnionless	Amnionless
ML	MnLe|ML034611a	Amnionless	Miscellaneous	Vitamin B12 uptake	Pfam			902	PF14828		Amnionless	Amnionless
MM	MuMu|ENSMUSP00000021707	Amnionless	Miscellaneous	Vitamin B12 uptake	Pfam			902	PF14828		Amnionless	Amnionless
SP	StPu|SPU_014692	Amnionless	Miscellaneous	Vitamin B12 uptake	Pfam			902	PF14828		Amnionless	Amnionless
SP	StPu|SPU_024177	Amnionless	Miscellaneous	Vitamin B12 uptake	Pfam			902	PF14828		Amnionless	Amnionless
XT	XeTr|ENSXETP00000027872	Amnionless	Miscellaneous	Vitamin B12 uptake	Pfam			902	PF14828		Amnionless	Amnionless
AM	ApMe|GB41988-PA	AMP-activated protein kinase	Miscellaneous	AMP-activated protein kinase	Pfam			312	PF16561	GHD	AMPK1_CBM	Glycogen recognition site of AMP-activated protein kinase
AQ	AmQu|PAC:15725506	AMP-activated protein kinase	Miscellaneous	AMP-activated protein kinase	Pfam			312	PF16561	GHD	AMPK1_CBM	Glycogen recognition site of AMP-activated protein kinase
CE	CaEn|C01F6.2	AMP-activated protein kinase	Miscellaneous	AMP-activated protein kinase	Pfam			312	PF16561	GHD	AMPK1_CBM	Glycogen recognition site of AMP-activated protein kinase
CG	EKC21139	AMP-activated protein kinase	Miscellaneous	AMP-activated protein kinase	Pfam			312	PF16561	GHD	AMPK1_CBM	Glycogen recognition site of AMP-activated protein kinase
CG	EKC21140	AMP-activated protein kinase	Miscellaneous	AMP-activated protein kinase	Pfam			312	PF16561	GHD	AMPK1_CBM	Glycogen recognition site of AMP-activated protein kinase
CG	EKC27710	AMP-activated protein kinase	Miscellaneous	AMP-activated protein kinase	Pfam			312	PF16561	GHD	AMPK1_CBM	Glycogen recognition site of AMP-activated protein kinase
CG	EKC38929	AMP-activated protein kinase	Miscellaneous	AMP-activated protein kinase	Pfam			312	PF16561	GHD	AMPK1_CBM	Glycogen recognition site of AMP-activated protein kinase
CG	EKC39356	AMP-activated protein kinase	Miscellaneous	AMP-activated protein kinase	Pfam			312	PF16561	GHD	AMPK1_CBM	Glycogen recognition site of AMP-activated protein kinase
CG	EKC40273	AMP-activated protein kinase	Miscellaneous	AMP-activated protein kinase	Pfam			312	PF16561	GHD	AMPK1_CBM	Glycogen recognition site of AMP-activated protein kinase
CI	CiIn|ENSCINP00000010853	AMP-activated protein kinase	Miscellaneous	AMP-activated protein kinase	Pfam			312	PF16561	GHD	AMPK1_CBM	Glycogen recognition site of AMP-activated protein kinase
CO	CaOw|CAOG_01382T0	AMP-activated protein kinase	Miscellaneous	AMP-activated protein kinase	Pfam			312	PF16561	GHD	AMPK1_CBM	Glycogen recognition site of AMP-activated protein kinase
DM	DrMe|FBpp0077672	AMP-activated protein kinase	Miscellaneous	AMP-activated protein kinase	Pfam			312	PF16561	GHD	AMPK1_CBM	Glycogen recognition site of AMP-activated protein kinase
DP	DaPu|312101	AMP-activated protein kinase	Miscellaneous	AMP-activated protein kinase	Pfam			312	PF16561	GHD	AMPK1_CBM	Glycogen recognition site of AMP-activated protein kinase
DR	DaRe|ENSDARP00000063503	AMP-activated protein kinase	Miscellaneous	AMP-activated protein kinase	Pfam			312	PF16561	GHD	AMPK1_CBM	Glycogen recognition site of AMP-activated protein kinase
LG	LoGi|164336	AMP-activated protein kinase	Miscellaneous	AMP-activated protein kinase	Pfam			312	PF16561	GHD	AMPK1_CBM	Glycogen recognition site of AMP-activated protein kinase
LG	LoGi|230254	AMP-activated protein kinase	Miscellaneous	AMP-activated protein kinase	Pfam			312	PF16561	GHD	AMPK1_CBM	Glycogen recognition site of AMP-activated protein kinase
MB	MoBr|27775|fgenesh2_pg.scaffold_21000110	AMP-activated protein kinase	Miscellaneous	AMP-activated protein kinase	Pfam			312	PF16561	GHD	AMPK1_CBM	Glycogen recognition site of AMP-activated protein kinase
MB	MoBr|28264|fgenesh2_pg.scaffold_25000016	AMP-activated protein kinase	Miscellaneous	AMP-activated protein kinase	Pfam			312	PF16561	GHD	AMPK1_CBM	Glycogen recognition site of AMP-activated protein kinase
MB	MoBr|30469|fgenesh2_pg.scaffold_52000023	AMP-activated protein kinase	Miscellaneous	AMP-activated protein kinase	Pfam			312	PF16561	GHD	AMPK1_CBM	Glycogen recognition site of AMP-activated protein kinase
MB	MoBr|32359|estExt_fgenesh2_pg.C_90246	AMP-activated protein kinase	Miscellaneous	AMP-activated protein kinase	Pfam			312	PF16561	GHD	AMPK1_CBM	Glycogen recognition site of AMP-activated protein kinase
MB	MoBr|34680|estExt_fgenesh2_pg.C_450044	AMP-activated protein kinase	Miscellaneous	AMP-activated protein kinase	Pfam			312	PF16561	GHD	AMPK1_CBM	Glycogen recognition site of AMP-activated protein kinase
MB	MoBr|4977|fgenesh1_pg.scaffold_2000293	AMP-activated protein kinase	Miscellaneous	AMP-activated protein kinase	Pfam			312	PF16561	GHD	AMPK1_CBM	Glycogen recognition site of AMP-activated protein kinase
MB	MoBr|8844|fgenesh1_pg.scaffold_12000209	AMP-activated protein kinase	Miscellaneous	AMP-activated protein kinase	Pfam			312	PF16561	GHD	AMPK1_CBM	Glycogen recognition site of AMP-activated protein kinase
ML	MnLe|ML021135a	AMP-activated protein kinase	Miscellaneous	AMP-activated protein kinase	Pfam			312	PF16561	GHD	AMPK1_CBM	Glycogen recognition site of AMP-activated protein kinase
ML	MnLe|ML126210a	AMP-activated protein kinase	Miscellaneous	AMP-activated protein kinase	Pfam			312	PF16561	GHD	AMPK1_CBM	Glycogen recognition site of AMP-activated protein kinase
MM	MuMu|ENSMUSP00000071569	AMP-activated protein kinase	Miscellaneous	AMP-activated protein kinase	Pfam			312	PF16561	GHD	AMPK1_CBM	Glycogen recognition site of AMP-activated protein kinase
SP	StPu|SPU_009275	AMP-activated protein kinase	Miscellaneous	AMP-activated protein kinase	Pfam			312	PF16561	GHD	AMPK1_CBM	Glycogen recognition site of AMP-activated protein kinase
SP	StPu|SPU_023525	AMP-activated protein kinase	Miscellaneous	AMP-activated protein kinase	Pfam			312	PF16561	GHD	AMPK1_CBM	Glycogen recognition site of AMP-activated protein kinase
AQ	AmQu|PAC:15713884	Amyloid beta	Miscellaneous	Amyloid beta			5241
HS	HoSa|O96018	Amyloid beta	Miscellaneous	Amyloid beta			5241
AQ	AmQu|PAC:15712533	Amyotrophic lateral sclerosis 2 chromosomal region candidate gene 8	Miscellaneous	Amyotrophic lateral sclerosis 2 chromosomal region candidate gene 8	Pfam			645	PF15299		ALS2CR8	Amyotrophic lateral sclerosis 2 chromosomal region candidate gene 8
AQ	AmQu|PAC:15715293	Amyotrophic lateral sclerosis 2 chromosomal region candidate gene 8	Miscellaneous	Amyotrophic lateral sclerosis 2 chromosomal region candidate gene 8	Pfam			645	PF15299		ALS2CR8	Amyotrophic lateral sclerosis 2 chromosomal region candidate gene 8
AQ	AmQu|PAC:15718443	Amyotrophic lateral sclerosis 2 chromosomal region candidate gene 8	Miscellaneous	Amyotrophic lateral sclerosis 2 chromosomal region candidate gene 8	Pfam			645	PF15299		ALS2CR8	Amyotrophic lateral sclerosis 2 chromosomal region candidate gene 8
AQ	AmQu|PAC:15720700	Amyotrophic lateral sclerosis 2 chromosomal region candidate gene 8	Miscellaneous	Amyotrophic lateral sclerosis 2 chromosomal region candidate gene 8	Pfam			645	PF15299		ALS2CR8	Amyotrophic lateral sclerosis 2 chromosomal region candidate gene 8
AQ	AmQu|PAC:15722976	Amyotrophic lateral sclerosis 2 chromosomal region candidate gene 8	Miscellaneous	Amyotrophic lateral sclerosis 2 chromosomal region candidate gene 8	Pfam			645	PF15299		ALS2CR8	Amyotrophic lateral sclerosis 2 chromosomal region candidate gene 8
AQ	AmQu|PAC:15723286	Amyotrophic lateral sclerosis 2 chromosomal region candidate gene 8	Miscellaneous	Amyotrophic lateral sclerosis 2 chromosomal region candidate gene 8	Pfam			645	PF15299		ALS2CR8	Amyotrophic lateral sclerosis 2 chromosomal region candidate gene 8
AQ	AmQu|PAC:15724868	Amyotrophic lateral sclerosis 2 chromosomal region candidate gene 8	Miscellaneous	Amyotrophic lateral sclerosis 2 chromosomal region candidate gene 8	Pfam			645	PF15299		ALS2CR8	Amyotrophic lateral sclerosis 2 chromosomal region candidate gene 8
AQ	AmQu|PAC:15727535	Amyotrophic lateral sclerosis 2 chromosomal region candidate gene 8	Miscellaneous	Amyotrophic lateral sclerosis 2 chromosomal region candidate gene 8	Pfam			645	PF15299		ALS2CR8	Amyotrophic lateral sclerosis 2 chromosomal region candidate gene 8
CG	EKC27757	Amyotrophic lateral sclerosis 2 chromosomal region candidate gene 8	Miscellaneous	Amyotrophic lateral sclerosis 2 chromosomal region candidate gene 8	Pfam			645	PF15299		ALS2CR8	Amyotrophic lateral sclerosis 2 chromosomal region candidate gene 8
CT	CaTe|189408	Amyotrophic lateral sclerosis 2 chromosomal region candidate gene 8	Miscellaneous	Amyotrophic lateral sclerosis 2 chromosomal region candidate gene 8	Pfam			645	PF15299		ALS2CR8	Amyotrophic lateral sclerosis 2 chromosomal region candidate gene 8
CT	CaTe|190615	Amyotrophic lateral sclerosis 2 chromosomal region candidate gene 8	Miscellaneous	Amyotrophic lateral sclerosis 2 chromosomal region candidate gene 8	Pfam			645	PF15299		ALS2CR8	Amyotrophic lateral sclerosis 2 chromosomal region candidate gene 8
CT	CaTe|196087	Amyotrophic lateral sclerosis 2 chromosomal region candidate gene 8	Miscellaneous	Amyotrophic lateral sclerosis 2 chromosomal region candidate gene 8	Pfam			645	PF15299		ALS2CR8	Amyotrophic lateral sclerosis 2 chromosomal region candidate gene 8
CT	CaTe|199988	Amyotrophic lateral sclerosis 2 chromosomal region candidate gene 8	Miscellaneous	Amyotrophic lateral sclerosis 2 chromosomal region candidate gene 8	Pfam			645	PF15299		ALS2CR8	Amyotrophic lateral sclerosis 2 chromosomal region candidate gene 8
CT	CaTe|204682	Amyotrophic lateral sclerosis 2 chromosomal region candidate gene 8	Miscellaneous	Amyotrophic lateral sclerosis 2 chromosomal region candidate gene 8	Pfam			645	PF15299		ALS2CR8	Amyotrophic lateral sclerosis 2 chromosomal region candidate gene 8
CT	CaTe|205431	Amyotrophic lateral sclerosis 2 chromosomal region candidate gene 8	Miscellaneous	Amyotrophic lateral sclerosis 2 chromosomal region candidate gene 8	Pfam			645	PF15299		ALS2CR8	Amyotrophic lateral sclerosis 2 chromosomal region candidate gene 8
CT	CaTe|221596	Amyotrophic lateral sclerosis 2 chromosomal region candidate gene 8	Miscellaneous	Amyotrophic lateral sclerosis 2 chromosomal region candidate gene 8	Pfam			645	PF15299		ALS2CR8	Amyotrophic lateral sclerosis 2 chromosomal region candidate gene 8
IL	Intos68233.1	Amyotrophic lateral sclerosis 2 chromosomal region candidate gene 8	Miscellaneous	Amyotrophic lateral sclerosis 2 chromosomal region candidate gene 8	Pfam			645	PF15299		ALS2CR8	Amyotrophic lateral sclerosis 2 chromosomal region candidate gene 8
LA	LiAn|g4461.t1	Amyotrophic lateral sclerosis 2 chromosomal region candidate gene 8	Miscellaneous	Amyotrophic lateral sclerosis 2 chromosomal region candidate gene 8	Pfam			645	PF15299		ALS2CR8	Amyotrophic lateral sclerosis 2 chromosomal region candidate gene 8
NV	NeVe|v1g219120	Amyotrophic lateral sclerosis 2 chromosomal region candidate gene 8	Miscellaneous	Amyotrophic lateral sclerosis 2 chromosomal region candidate gene 8	Pfam			645	PF15299		ALS2CR8	Amyotrophic lateral sclerosis 2 chromosomal region candidate gene 8
NV	NeVe|v1g220217	Amyotrophic lateral sclerosis 2 chromosomal region candidate gene 8	Miscellaneous	Amyotrophic lateral sclerosis 2 chromosomal region candidate gene 8	Pfam			645	PF15299		ALS2CR8	Amyotrophic lateral sclerosis 2 chromosomal region candidate gene 8
SP	StPu|SPU_006749	Amyotrophic lateral sclerosis 2 chromosomal region candidate gene 8	Miscellaneous	Amyotrophic lateral sclerosis 2 chromosomal region candidate gene 8	Pfam			645	PF15299		ALS2CR8	Amyotrophic lateral sclerosis 2 chromosomal region candidate gene 8
AM	ApMe|GB49491-PA	Anaphase-promoting complex subunit 1	Miscellaneous	Anaphase-promoting complex subunit 1	Pfam			1834	PF12859		ANAPC1	Anaphase-promoting complex subunit 1
AP	ACYPI008543-PA	Anaphase-promoting complex subunit 1	Miscellaneous	Anaphase-promoting complex subunit 1	Pfam			1834	PF12859		ANAPC1	Anaphase-promoting complex subunit 1
AQ	AmQu|PAC:15723758	Anaphase-promoting complex subunit 1	Miscellaneous	Anaphase-promoting complex subunit 1	Pfam			1834	PF12859		ANAPC1	Anaphase-promoting complex subunit 1
CE	CaEn|W10C6.1	Anaphase-promoting complex subunit 1	Miscellaneous	Anaphase-promoting complex subunit 1	Pfam			1834	PF12859		ANAPC1	Anaphase-promoting complex subunit 1
CI	CiIn|ENSCINP00000021930	Anaphase-promoting complex subunit 1	Miscellaneous	Anaphase-promoting complex subunit 1	Pfam			1834	PF12859		ANAPC1	Anaphase-promoting complex subunit 1
CT	CaTe|175155	Anaphase-promoting complex subunit 1	Miscellaneous	Anaphase-promoting complex subunit 1	Pfam			1834	PF12859		ANAPC1	Anaphase-promoting complex subunit 1
DM	DrMe|FBpp0073893	Anaphase-promoting complex subunit 1	Miscellaneous	Anaphase-promoting complex subunit 1	Pfam			1834	PF12859		ANAPC1	Anaphase-promoting complex subunit 1
DP	DaPu|39807	Anaphase-promoting complex subunit 1	Miscellaneous	Anaphase-promoting complex subunit 1	Pfam			1834	PF12859		ANAPC1	Anaphase-promoting complex subunit 1
GG	GaGa|ENSGALP00000013420	Anaphase-promoting complex subunit 1	Miscellaneous	Anaphase-promoting complex subunit 1	Pfam			1834	PF12859		ANAPC1	Anaphase-promoting complex subunit 1
IL	Intos70992.1	Anaphase-promoting complex subunit 1	Miscellaneous	Anaphase-promoting complex subunit 1	Pfam			1834	PF12859		ANAPC1	Anaphase-promoting complex subunit 1
LA	LiAn|g9781.t1	Anaphase-promoting complex subunit 1	Miscellaneous	Anaphase-promoting complex subunit 1	Pfam			1834	PF12859		ANAPC1	Anaphase-promoting complex subunit 1
LG	LoGi|232653	Anaphase-promoting complex subunit 1	Miscellaneous	Anaphase-promoting complex subunit 1	Pfam			1834	PF12859		ANAPC1	Anaphase-promoting complex subunit 1
MB	MoBr|22150|fgenesh2_pg.scaffold_2000357	Anaphase-promoting complex subunit 1	Miscellaneous	Anaphase-promoting complex subunit 1	Pfam			1834	PF12859		ANAPC1	Anaphase-promoting complex subunit 1
ML	MnLe|ML154118a	Anaphase-promoting complex subunit 1	Miscellaneous	Anaphase-promoting complex subunit 1	Pfam			1834	PF12859		ANAPC1	Anaphase-promoting complex subunit 1
MM	MuMu|ENSMUSP00000014499	Anaphase-promoting complex subunit 1	Miscellaneous	Anaphase-promoting complex subunit 1	Pfam			1834	PF12859		ANAPC1	Anaphase-promoting complex subunit 1
SM	ScMa|Smp_151380	Anaphase-promoting complex subunit 1	Miscellaneous	Anaphase-promoting complex subunit 1	Pfam			1834	PF12859		ANAPC1	Anaphase-promoting complex subunit 1
SP	StPu|SPU_012580	Anaphase-promoting complex subunit 1	Miscellaneous	Anaphase-promoting complex subunit 1	Pfam			1834	PF12859		ANAPC1	Anaphase-promoting complex subunit 1
SP	StPu|SPU_020953	Anaphase-promoting complex subunit 1	Miscellaneous	Anaphase-promoting complex subunit 1	Pfam			1834	PF12859		ANAPC1	Anaphase-promoting complex subunit 1
SP	StPu|SPU_026715	Anaphase-promoting complex subunit 1	Miscellaneous	Anaphase-promoting complex subunit 1	Pfam			1834	PF12859		ANAPC1	Anaphase-promoting complex subunit 1
TA	TrAd|TriadP52656	Anaphase-promoting complex subunit 1	Miscellaneous	Anaphase-promoting complex subunit 1	Pfam			1834	PF12859		ANAPC1	Anaphase-promoting complex subunit 1
[truncated: 121,591 more rows]
